# Supplementary material for: Interactions between Pseudomonas aeruginosa and six opportunistic pathogens cover a broad spectrum from mutualism to antagonism
Source: Environ Microbiol Rep. 2024 Oct 2;16(5):e70015. doi: 10.1111/1758-2229.70015 (PMC11445780; doi:10.1111/1758-2229.70015)
Supplement: Supplementary file 1 — Data S1. Supporting information. [file EMI4-16-e70015-s005.xlsx]

## Sheet: Overview
This file contains all the Supplementary Data presented in the paper entitled "Interactions between Pseudomonas aeruginosa and six opportunistic pathogens cover a broad spectrum from mutualism to antagonism"
Data S1: Raw data behind the Figure 2, 3, 5 and 6 in the paper and behind the Supplementary Figure S2B-C in the supporting information.
Data S2: Raw data behind the Figure 4 in the paper and behind the Supplementary Figure S1 and S2A in the supporting information.
Data S3: Raw data behind the Figure 7A in the paper.
Data S4: Raw data behind the Figure 7B in the paper.
Data S5: Raw data behind the Supplementary Figure S3 in the supporting information.
Data S6: Raw data behind the Supplementary Figure S4 in the supporting information.

## Sheet: Data S1 
Label	Culture	Focus	Cohabitant	Strain	Time	Area	X	Y	Roundness
PAvsAB_1_200422_c003	mono	PA	AB	PA	0	8.5436	60.58	210.376	0.784
PAvsAB_1_200422_c003	mono	PA	AB	PA	0.08	9.21253	60.829	211.139	0.789
PAvsAB_1_200422_c003	mono	PA	AB	PA	0.17	9.23601	60.524	211.899	0.786
PAvsAB_1_200422_c003	mono	PA	AB	PA	0.25	9.57634	59.942	212.199	0.794
PAvsAB_1_200422_c003	mono	PA	AB	PA	0.33	9.51766	59.26	212.856	0.807
PAvsAB_1_200422_c003	mono	PA	AB	PA	0.42	10.0927	59.913	212.916	0.83
PAvsAB_1_200422_c003	mono	PA	AB	PA	0.5	9.98709	59.888	212.501	0.799
PAvsAB_1_200422_c003	mono	PA	AB	PA	0.58	10.8438	60.216	211.433	0.767
PAvsAB_1_200422_c003	mono	PA	AB	PA	0.67	11.8296	59.964	211.878	0.724
PAvsAB_1_200422_c003	mono	PA	AB	PA	0.75	12.3577	60.173	211.659	0.695
PAvsAB_1_200422_c003	mono	PA	AB	PA	0.83	13.367	60.467	211.421	0.676
PAvsAB_1_200422_c003	mono	PA	AB	PA	0.92	14.5992	60.149	211.435	0.659
PAvsAB_1_200422_c003	mono	PA	AB	PA	1	15.409	59.832	211.486	0.641
PAvsAB_1_200422_c003	mono	PA	AB	PA	1.08	17.228	59.002	210.873	0.631
PAvsAB_1_200422_c003	mono	PA	AB	PA	1.17	19.0119	58.577	211.207	0.65
PAvsAB_1_200422_c003	mono	PA	AB	PA	1.25	20.4319	58.743	211.355	0.684
PAvsAB_1_200422_c003	mono	PA	AB	PA	1.33	22.1453	58.301	210.693	0.714
PAvsAB_1_200422_c003	mono	PA	AB	PA	1.42	24.7858	58.619	210.467	0.759
PAvsAB_1_200422_c003	mono	PA	AB	PA	1.5	27.5437	58.306	210.269	0.801
PAvsAB_1_200422_c003	mono	PA	AB	PA	1.58	29.4449	58.995	210.384	0.843
PAvsAB_1_200422_c003	mono	PA	AB	PA	1.67	31.3578	59.81	209.985	0.893
PAvsAB_1_200422_c003	mono	PA	AB	PA	1.75	34.0805	60.723	209.783	0.938
PAvsAB_1_200422_c003	mono	PA	AB	PA	1.83	38.0354	60.522	209.612	0.96
PAvsAB_1_200422_c003	mono	PA	AB	PA	1.92	43.7038	61.14	209.298	0.952
PAvsAB_1_200422_c003	mono	PA	AB	PA	2	48.2103	60.675	208.559	0.952
PAvsAB_1_200422_c003	mono	PA	AB	PA	2.08	52.7872	60.596	207.869	0.953
PAvsAB_1_200422_c003	mono	PA	AB	PA	2.17	58.0683	60.119	207.155	0.94
PAvsAB_1_200422_c003	mono	PA	AB	PA	2.25	62.9386	59.913	206.547	0.924
PAvsAB_1_200422_c003	mono	PA	AB	PA	2.33	69.7923	60.132	206.63	0.902
PAvsAB_1_200422_c003	mono	PA	AB	PA	2.42	75.9066	59.83	206.571	0.88
PAvsAB_1_200422_c003	mono	PA	AB	PA	2.5	84.591	60.438	206.568	0.853
PAvsAB_1_200422_c003	mono	PA	AB	PA	2.58	92.8882	59.798	207.064	0.83
PAvsAB_1_200422_c003	mono	PA	AB	PA	2.67	104.154	60.412	207.065	0.812
PAvsAB_1_200422_c003	mono	PA	AB	PA	2.75	111.571	61.379	207.364	0.79
PAvsAB_1_200422_c003	mono	PA	AB	PA	2.83	117.31	62.217	207.087	0.791
PAvsAB_1_200422_c003	mono	PA	AB	PA	2.92	120.596	62.22	206.922	0.796
PAvsAB_1_200422_c003	mono	PA	AB	PA	3	122.779	62.154	206.433	0.798
PAvsAB_1_200422_c003	mono	PA	AB	PA	3.08	123.049	62.333	206.718	0.795
PAvsAB_1_200422_c003	mono	PA	AB	PA	3.17	127.849	62.856	206.556	0.802
PAvsAB_1_200422_c003	mono	PA	AB	PA	3.25	127.239	62.548	206.351	0.801
PAvsAB_1_200422_c003	mono	PA	AB	PA	3.33	123.8	61.821	205.694	0.811
PAvsAB_1_200422_c003	mono	PA	AB	PA	3.42	124.891	61.976	205.246	0.813
PAvsAB_1_200422_c003	mono	PA	AB	PA	3.5	122.967	62.714	205.65	0.818
PAvsAB_1_200422_c003	mono	PA	AB	PA	3.58	125.126	62.78	206.022	0.824
PAvsAB_1_200422_c003	mono	PA	AB	PA	3.67	124.481	62.371	205.415	0.822
PAvsAB_1_200422_c003	mono	PA	AB	PA	3.75	126.699	62.821	205.748	0.825
PAvsAB_1_200422_c003	mono	PA	AB	PA	3.83	124.575	62.846	204.967	0.822
PAvsAB_1_200422_c003	mono	PA	AB	PA	3.92	127.25	62.848	204.566	0.825
PAvsAB_1_200422_c003	mono	PA	AB	PA	4	130.184	63.059	203.978	0.825
PAvsAB_1_200422_c003	mono	PA	AB	PA	4.08	131.252	62.763	204.253	0.828
PAvsAB_1_200422_c003	mono	PA	AB	PA	4.17	135.16	62.994	203.837	0.836
PAvsAB_1_200422_c003	mono	PA	AB	PA	4.25	135.407	63.338	204.356	0.835
PAvsAB_1_200422_c003	mono	PA	AB	PA	4.33	139.244	63.274	204.213	0.839
PAvsAB_1_200422_c003	mono	PA	AB	PA	4.42	143.07	63.421	205.024	0.844
PAvsAB_1_200422_c003	mono	PA	AB	PA	4.5	146.38	63.088	204.732	0.849
PAvsAB_1_200422_c003	mono	PA	AB	PA	4.58	146.344	63.645	204.191	0.843
PAvsAB_1_200422_c003	mono	PA	AB	PA	4.67	148.68	63.778	204.271	0.84
PAvsAB_1_200422_c003	mono	PA	AB	PA	4.75	147.882	63.639	204.997	0.841
PAvsAB_1_200422_c003	mono	PA	AB	PA	4.83	153.55	63.533	204.55	0.848
PAvsAB_1_200422_c003	mono	PA	AB	PA	4.92	153.186	63.722	204.449	0.846
PAvsAB_1_200422_c003	mono	PA	AB	PA	5	153.761	63.847	204.071	0.843
PAvsAB_1_200422_c003	mono	PA	AB	PA	5.08	150.452	63.369	204.116	0.835
PAvsAB_1_200422_c003	mono	PA	AB	PA	5.17	154.9	63.123	203.933	0.841
PAvsAB_1_200422_c003	mono	PA	AB	PA	5.25	155.639	62.938	203.288	0.836
PAvsAB_1_200422_c003	mono	PA	AB	PA	5.33	148.95	62.822	203.428	0.82
PAvsAB_1_200422_c003	mono	PA	AB	PA	5.42	157.834	62.601	203.15	0.833
PAvsAB_1_200422_c003	mono	PA	AB	PA	5.5	156.496	62.282	203.153	0.827
PAvsAB_1_200422_c003	mono	PA	AB	PA	5.58	155.533	61.921	203.259	0.822
PAvsAB_1_200422_c003	mono	PA	AB	PA	5.67	159.512	61.821	203.615	0.829
PAvsAB_1_200422_c003	mono	PA	AB	PA	5.75	157.2	61.585	203.05	0.824
PAvsAB_1_200422_c003	mono	PA	AB	PA	5.83	159.394	61.909	203.024	0.824
PAvsAB_1_200422_c003	mono	PA	AB	PA	5.92	156.719	61.698	203.172	0.821
PAvsAB_1_200422_c003	mono	PA	AB	PA	6	159.864	61.857	203.17	0.829
PAvsAB_1_200422_c003	mono	PA	AB	PA	6.08	157.129	61.475	202.619	0.824
PAvsAB_1_200422_c003	mono	PA	AB	PA	6.17	161.882	61.597	202.975	0.829
PAvsAB_1_200422_c003	mono	PA	AB	PA	6.25	149.267	61.05	203.257	0.808
PAvsAB_1_200422_c003	mono	PA	AB	PA	6.33	161.976	61.253	203.491	0.828
PAvsAB_1_200422_c003	mono	PA	AB	PA	6.42	160.756	60.861	204.026	0.826
PAvsAB_1_200422_c003	mono	PA	AB	PA	6.5	163.502	61.118	204.317	0.827
PAvsAB_1_200422_c003	mono	PA	AB	PA	6.58	162.751	61.305	204.168	0.824
PAvsAB_1_200422_c003	mono	PA	AB	PA	6.67	161.155	61.123	204.6	0.823
PAvsAB_1_200422_c003	mono	PA	AB	PA	6.75	159.747	61.311	204.155	0.822
PAvsAB_1_200422_c003	mono	PA	AB	PA	6.83	158.233	61.545	204.451	0.822
PAvsAB_1_200422_c003	mono	PA	AB	PA	6.92	159.265	62.018	204.076	0.821
PAvsAB_1_200422_c003	mono	PA	AB	PA	7	159.136	61.914	204.437	0.818
PAvsAB_1_200422_c003	mono	PA	AB	PA	7.08	160.451	61.503	204.553	0.819
PAvsAB_1_200422_c003	mono	PA	AB	PA	7.17	159.723	61.257	204.265	0.819
PAvsAB_1_200422_c003	mono	PA	AB	PA	7.25	159.066	61.242	204.319	0.818
PAvsAB_1_200422_c003	mono	PA	AB	PA	7.33	159.066	61.725	204.533	0.82
PAvsAB_1_200422_c003	mono	PA	AB	PA	7.42	159.817	61.523	204.836	0.818
PAvsAB_1_200422_c003	mono	PA	AB	PA	7.5	161.249	61.305	204.839	0.822
PAvsAB_1_200422_c003	mono	PA	AB	PA	7.58	161.589	61.385	205.108	0.821
PAvsAB_1_200422_c003	mono	PA	AB	PA	7.67	163.361	61.367	205.667	0.825
PAvsAB_1_200422_c003	mono	PA	AB	PA	7.75	160.756	60.906	205.616	0.822
PAvsAB_1_200422_c003	mono	PA	AB	PA	7.83	159.817	60.94	206.235	0.82
PAvsAB_1_200422_c003	mono	PA	AB	PA	7.92	159.195	60.834	206.144	0.82
PAvsAB_1_200422_c003	mono	PA	AB	PA	8	159.512	61.055	206.19	0.822
PAvsAB_1_200422_c003	mono	PA	AB	PA	8.08	161.014	61.074	205.788	0.822
PAvsAB_1_200422_c003	mono	PA	AB	PA	8.17	160.908	60.941	206.063	0.819
PAvsAB_1_200422_c003	mono	PA	AB	PA	8.25	160.204	60.784	206.19	0.822
PAvsAB_1_200422_c003	mono	PA	AB	PA	8.33	162.058	60.815	206.162	0.823
PAvsAB_1_200422_c003	mono	PA	AB	PA	8.42	161.084	60.895	206.406	0.822
PAvsAB_1_200422_c003	mono	PA	AB	PA	8.5	159.84	60.772	206.976	0.823
PAvsAB_1_200422_c003	mono	PA	AB	PA	8.58	159.265	60.598	207.088	0.821
PAvsAB_1_200422_c003	mono	PA	AB	PA	8.67	159.653	61.11	206.745	0.822
PAvsAB_1_200422_c003	mono	PA	AB	PA	8.75	161.906	60.755	206.875	0.823
PAvsAB_1_200422_c003	mono	PA	AB	PA	8.83	160.263	60.604	207.43	0.823
PAvsAB_1_200422_c003	mono	PA	AB	PA	8.92	159.406	60.756	207.908	0.82
PAvsAB_1_200422_c003	mono	PA	AB	PA	9	159.653	60.554	208.302	0.823
PAvsAB_1_200422_c003	mono	PA	AB	PA	9.08	159.676	60.856	208.494	0.82
PAvsAB_1_200422_c003	mono	PA	AB	PA	9.17	159.864	60.876	208.62	0.82
PAvsAB_1_200422_c003	mono	PA	AB	PA	9.25	155.604	61.229	208.444	0.815
PAvsAB_1_200422_c003	mono	PA	AB	PA	9.33	159.923	61.468	208.482	0.821
PAvsAB_1_200422_c003	mono	PA	AB	PA	9.42	159.23	60.885	208.871	0.819
PAvsAB_1_200422_c003	mono	PA	AB	PA	9.5	158.432	61.215	209.558	0.82
PAvsAB_1_200422_c003	mono	PA	AB	PA	9.58	157.364	60.782	208.96	0.818
PAvsAB_1_200422_c003	mono	PA	AB	PA	9.67	157.587	60.483	208.798	0.817
PAvsAB_1_200422_c003	mono	PA	AB	PA	9.75	157.329	60.602	208.885	0.819
PAvsAB_1_200422_c003	mono	PA	AB	PA	9.83	157.059	60.626	209.069	0.818
PAvsAB_1_200422_c003	mono	PA	AB	PA	9.92	158.256	60.72	209.591	0.82
PAvsAB_1_200422_c004	mono	PA	AB	PA	0	8.75484	1533.39	344.8	0.744
PAvsAB_1_200422_c004	mono	PA	AB	PA	0.08	9.48246	1532.9	346.238	0.687
PAvsAB_1_200422_c004	mono	PA	AB	PA	0.17	9.82279	1532.48	347.311	0.643
PAvsAB_1_200422_c004	mono	PA	AB	PA	0.25	10.1397	1531.73	348.037	0.605
PAvsAB_1_200422_c004	mono	PA	AB	PA	0.33	10.7147	1530.2	349.317	0.557
PAvsAB_1_200422_c004	mono	PA	AB	PA	0.42	11.5245	1529.98	349.862	0.569
PAvsAB_1_200422_c004	mono	PA	AB	PA	0.5	11.9	1529.82	350.377	0.61
PAvsAB_1_200422_c004	mono	PA	AB	PA	0.58	12.6511	1529.59	350.421	0.647
PAvsAB_1_200422_c004	mono	PA	AB	PA	0.67	12.8271	1529.38	351.086	0.672
PAvsAB_1_200422_c004	mono	PA	AB	PA	0.75	13.766	1529.33	351.433	0.676
PAvsAB_1_200422_c004	mono	PA	AB	PA	0.83	14.9278	1529.05	351.913	0.646
PAvsAB_1_200422_c004	mono	PA	AB	PA	0.92	16.4065	1527.91	352.266	0.607
PAvsAB_1_200422_c004	mono	PA	AB	PA	1	17.7796	1527.94	352.656	0.567
PAvsAB_1_200422_c004	mono	PA	AB	PA	1.08	19.2818	1527.58	351.84	0.528
PAvsAB_1_200422_c004	mono	PA	AB	PA	1.17	21.4294	1527.2	351.947	0.527
PAvsAB_1_200422_c004	mono	PA	AB	PA	1.25	23.3071	1527.01	352.036	0.506
PAvsAB_1_200422_c004	mono	PA	AB	PA	1.33	25.22	1526.39	351.489	0.471
PAvsAB_1_200422_c004	mono	PA	AB	PA	1.42	27.8254	1526.07	351.138	0.446
PAvsAB_1_200422_c004	mono	PA	AB	PA	1.5	30.4072	1525.19	351.546	0.451
PAvsAB_1_200422_c004	mono	PA	AB	PA	1.58	32.0854	1524.87	352.093	0.447
PAvsAB_1_200422_c004	mono	PA	AB	PA	1.67	35.348	1523.8	352.36	0.438
PAvsAB_1_200422_c004	mono	PA	AB	PA	1.75	38.1763	1522.69	352.574	0.416
PAvsAB_1_200422_c004	mono	PA	AB	PA	1.83	42.4246	1520.82	352.922	0.403
PAvsAB_1_200422_c004	mono	PA	AB	PA	1.92	48.492	1520.96	353.285	0.426
PAvsAB_1_200422_c004	mono	PA	AB	PA	2	52.6112	1520.92	353.044	0.444
PAvsAB_1_200422_c004	mono	PA	AB	PA	2.08	57.7162	1520.48	353.485	0.456
PAvsAB_1_200422_c004	mono	PA	AB	PA	2.17	62.9856	1519.95	353.63	0.463
PAvsAB_1_200422_c004	mono	PA	AB	PA	2.25	69.4402	1520.62	352.67	0.475
PAvsAB_1_200422_c004	mono	PA	AB	PA	2.33	75.977	1521.63	352.666	0.479
PAvsAB_1_200422_c004	mono	PA	AB	PA	2.42	83.3353	1521.67	353.624	0.492
PAvsAB_1_200422_c004	mono	PA	AB	PA	2.5	91.1395	1521.57	354.288	0.505
PAvsAB_1_200422_c004	mono	PA	AB	PA	2.58	100.164	1521.31	354.964	0.526
PAvsAB_1_200422_c004	mono	PA	AB	PA	2.67	113.297	1522.35	354.568	0.539
PAvsAB_1_200422_c004	mono	PA	AB	PA	2.75	123.894	1522.77	354.306	0.551
PAvsAB_1_200422_c004	mono	PA	AB	PA	2.83	134.879	1523.48	354.1	0.564
PAvsAB_1_200422_c004	mono	PA	AB	PA	2.92	142.354	1523.58	353.756	0.566
PAvsAB_1_200422_c004	mono	PA	AB	PA	3	144.42	1523.33	353.111	0.563
PAvsAB_1_200422_c004	mono	PA	AB	PA	3.08	145.981	1523.57	353.351	0.564
PAvsAB_1_200422_c004	mono	PA	AB	PA	3.17	150.053	1523.45	352.788	0.564
PAvsAB_1_200422_c004	mono	PA	AB	PA	3.25	150.945	1523.41	352.606	0.567
PAvsAB_1_200422_c004	mono	PA	AB	PA	3.33	152.67	1522.9	352.607	0.567
PAvsAB_1_200422_c004	mono	PA	AB	PA	3.42	153.62	1522.69	352.017	0.569
PAvsAB_1_200422_c004	mono	PA	AB	PA	3.5	156.461	1522.44	351.595	0.57
PAvsAB_1_200422_c004	mono	PA	AB	PA	3.58	159.277	1522.67	351.985	0.575
PAvsAB_1_200422_c004	mono	PA	AB	PA	3.67	161.495	1522.41	351.75	0.578
PAvsAB_1_200422_c004	mono	PA	AB	PA	3.75	165.274	1522.91	351.993	0.581
PAvsAB_1_200422_c004	mono	PA	AB	PA	3.83	166.424	1523.3	351.647	0.582
PAvsAB_1_200422_c004	mono	PA	AB	PA	3.92	170.109	1523.07	351.534	0.584
PAvsAB_1_200422_c004	mono	PA	AB	PA	4	174.334	1523.11	350.893	0.588
PAvsAB_1_200422_c004	mono	PA	AB	PA	4.08	177.526	1522.87	351.246	0.592
PAvsAB_1_200422_c004	mono	PA	AB	PA	4.17	182.69	1523.28	351.021	0.597
PAvsAB_1_200422_c004	mono	PA	AB	PA	4.25	185.671	1523.85	351.439	0.603
PAvsAB_1_200422_c004	mono	PA	AB	PA	4.33	192.372	1523.92	351.569	0.608
PAvsAB_1_200422_c004	mono	PA	AB	PA	4.42	197.453	1523.41	351.876	0.614
PAvsAB_1_200422_c004	mono	PA	AB	PA	4.5	201.901	1523.01	351.408	0.618
PAvsAB_1_200422_c004	mono	PA	AB	PA	4.58	202.359	1523.47	350.937	0.621
PAvsAB_1_200422_c004	mono	PA	AB	PA	4.67	206.044	1523.7	351.398	0.624
PAvsAB_1_200422_c004	mono	PA	AB	PA	4.75	206.091	1523.63	351.988	0.629
PAvsAB_1_200422_c004	mono	PA	AB	PA	4.83	209.928	1522.99	351.422	0.631
PAvsAB_1_200422_c004	mono	PA	AB	PA	4.92	209.177	1523.53	351.458	0.631
PAvsAB_1_200422_c004	mono	PA	AB	PA	5	208.849	1523.52	351.024	0.629
PAvsAB_1_200422_c004	mono	PA	AB	PA	5.08	207.358	1522.99	351.269	0.629
PAvsAB_1_200422_c004	mono	PA	AB	PA	5.17	209.436	1522.48	350.903	0.63
PAvsAB_1_200422_c004	mono	PA	AB	PA	5.25	210.938	1522.2	350.541	0.629
PAvsAB_1_200422_c004	mono	PA	AB	PA	5.33	209.776	1521.8	350.739	0.628
PAvsAB_1_200422_c004	mono	PA	AB	PA	5.42	212.851	1521.54	350.038	0.629
PAvsAB_1_200422_c004	mono	PA	AB	PA	5.5	211.63	1521.3	350.327	0.631
PAvsAB_1_200422_c004	mono	PA	AB	PA	5.58	212.299	1520.95	350.334	0.629
PAvsAB_1_200422_c004	mono	PA	AB	PA	5.67	213.86	1520.35	350.485	0.627
PAvsAB_1_200422_c004	mono	PA	AB	PA	5.75	211.877	1520.37	350.076	0.626
PAvsAB_1_200422_c004	mono	PA	AB	PA	5.83	212.217	1520.49	350.073	0.626
PAvsAB_1_200422_c004	mono	PA	AB	PA	5.92	210.621	1520.73	350.33	0.624
PAvsAB_1_200422_c004	mono	PA	AB	PA	6	210.809	1520.35	350.2	0.624
PAvsAB_1_200422_c004	mono	PA	AB	PA	6.08	208.778	1520.38	349.859	0.624
PAvsAB_1_200422_c004	mono	PA	AB	PA	6.17	211.29	1519.99	350.112	0.625
PAvsAB_1_200422_c004	mono	PA	AB	PA	6.25	207.992	1519.84	350.44	0.623
PAvsAB_1_200422_c004	mono	PA	AB	PA	6.33	210.41	1519.69	350.416	0.624
PAvsAB_1_200422_c004	mono	PA	AB	PA	6.42	210.21	1519.39	351.106	0.622
PAvsAB_1_200422_c004	mono	PA	AB	PA	6.5	211.266	1519.55	351.236	0.624
PAvsAB_1_200422_c004	mono	PA	AB	PA	6.58	210.621	1519.85	351.367	0.623
PAvsAB_1_200422_c004	mono	PA	AB	PA	6.67	209.682	1519.41	351.507	0.623
PAvsAB_1_200422_c004	mono	PA	AB	PA	6.75	208.743	1519.94	351.32	0.624
PAvsAB_1_200422_c004	mono	PA	AB	PA	6.83	209.424	1520.14	351.367	0.623
PAvsAB_1_200422_c004	mono	PA	AB	PA	6.92	207.933	1520.63	351.104	0.623
PAvsAB_1_200422_c004	mono	PA	AB	PA	7	207.64	1520.41	351.45	0.622
PAvsAB_1_200422_c004	mono	PA	AB	PA	7.08	209.119	1520.07	351.671	0.623
PAvsAB_1_200422_c004	mono	PA	AB	PA	7.17	208.954	1519.72	351.38	0.624
PAvsAB_1_200422_c004	mono	PA	AB	PA	7.25	207.616	1519.66	351.333	0.623
PAvsAB_1_200422_c004	mono	PA	AB	PA	7.33	207.687	1520.05	351.839	0.623
PAvsAB_1_200422_c004	mono	PA	AB	PA	7.42	208.461	1519.94	352.002	0.623
PAvsAB_1_200422_c004	mono	PA	AB	PA	7.5	208.579	1519.65	352.001	0.623
PAvsAB_1_200422_c004	mono	PA	AB	PA	7.58	208.896	1519.75	352.151	0.623
PAvsAB_1_200422_c004	mono	PA	AB	PA	7.67	201.056	1519.54	352.284	0.619
PAvsAB_1_200422_c004	mono	PA	AB	PA	7.75	208.837	1519.21	352.761	0.622
PAvsAB_1_200422_c004	mono	PA	AB	PA	7.83	208.145	1519.05	353.244	0.621
PAvsAB_1_200422_c004	mono	PA	AB	PA	7.92	207.358	1519.13	353.184	0.623
PAvsAB_1_200422_c004	mono	PA	AB	PA	8	207.523	1519.35	353.134	0.622
PAvsAB_1_200422_c004	mono	PA	AB	PA	8.08	208.567	1519.32	352.68	0.622
PAvsAB_1_200422_c004	mono	PA	AB	PA	8.17	208.708	1519.11	352.928	0.623
PAvsAB_1_200422_c004	mono	PA	AB	PA	8.25	207.112	1519.06	353.293	0.624
PAvsAB_1_200422_c004	mono	PA	AB	PA	8.33	208.684	1518.69	352.966	0.621
PAvsAB_1_200422_c004	mono	PA	AB	PA	8.42	208.978	1519.12	353.352	0.622
PAvsAB_1_200422_c004	mono	PA	AB	PA	8.5	207.769	1518.94	353.849	0.622
PAvsAB_1_200422_c004	mono	PA	AB	PA	8.58	206.736	1519.11	354.071	0.622
PAvsAB_1_200422_c004	mono	PA	AB	PA	8.67	207.757	1519.42	353.574	0.622
PAvsAB_1_200422_c004	mono	PA	AB	PA	8.75	210.011	1519.28	353.828	0.624
PAvsAB_1_200422_c004	mono	PA	AB	PA	8.83	208.332	1518.81	354.293	0.623
PAvsAB_1_200422_c004	mono	PA	AB	PA	8.92	207.511	1519.15	354.826	0.622
PAvsAB_1_200422_c004	mono	PA	AB	PA	9	207.804	1518.89	355.093	0.622
PAvsAB_1_200422_c004	mono	PA	AB	PA	9.08	207.499	1519.31	355.351	0.623
PAvsAB_1_200422_c004	mono	PA	AB	PA	9.17	206.314	1519.18	355.452	0.623
PAvsAB_1_200422_c004	mono	PA	AB	PA	9.25	207.405	1519.64	355.322	0.623
PAvsAB_1_200422_c004	mono	PA	AB	PA	9.33	207.288	1520.03	355.427	0.623
PAvsAB_1_200422_c004	mono	PA	AB	PA	9.42	205.727	1519.34	355.779	0.62
PAvsAB_1_200422_c004	mono	PA	AB	PA	9.5	206.15	1519.64	356.325	0.621
PAvsAB_1_200422_c004	mono	PA	AB	PA	9.58	206.032	1519.36	355.902	0.62
PAvsAB_1_200422_c004	mono	PA	AB	PA	9.67	206.056	1518.97	355.73	0.621
PAvsAB_1_200422_c004	mono	PA	AB	PA	9.75	205.88	1519.22	355.939	0.62
PAvsAB_1_200422_c004	mono	PA	AB	PA	9.83	205.328	1519.09	356.272	0.619
PAvsAB_1_200422_c004	mono	PA	AB	PA	9.92	206.126	1519.35	356.649	0.619
PAvsAB_1_200422_c006	mono	PA	AB	PA	0	8.06243	1278.32	558.951	0.778
PAvsAB_1_200422_c006	mono	PA	AB	PA	0.08	8.44971	1279.03	559.514	0.746
PAvsAB_1_200422_c006	mono	PA	AB	PA	0.17	8.90741	1279.44	560.208	0.695
PAvsAB_1_200422_c006	mono	PA	AB	PA	0.25	9.00129	1279.63	560.865	0.666
PAvsAB_1_200422_c006	mono	PA	AB	PA	0.33	8.98956	1280.56	561.542	0.776
PAvsAB_1_200422_c006	mono	PA	AB	PA	0.42	9.57634	1280.94	561.26	0.78
PAvsAB_1_200422_c006	mono	PA	AB	PA	0.5	9.47072	1280.85	561.385	0.79
PAvsAB_1_200422_c006	mono	PA	AB	PA	0.58	10.1749	1280.94	561.422	0.808
PAvsAB_1_200422_c006	mono	PA	AB	PA	0.67	10.6678	1280.76	561.795	0.808
PAvsAB_1_200422_c006	mono	PA	AB	PA	0.75	11.4423	1281.15	561.707	0.778
PAvsAB_1_200422_c006	mono	PA	AB	PA	0.83	12.2286	1281.58	562.145	0.719
PAvsAB_1_200422_c006	mono	PA	AB	PA	0.92	13.0149	1281.49	562.725	0.666
PAvsAB_1_200422_c006	mono	PA	AB	PA	1	14.1063	1282.36	563.773	0.625
PAvsAB_1_200422_c006	mono	PA	AB	PA	1.08	15.6085	1281.97	563.858	0.586
PAvsAB_1_200422_c006	mono	PA	AB	PA	1.17	16.8877	1281.89	565.075	0.564
PAvsAB_1_200422_c006	mono	PA	AB	PA	1.25	18.3429	1282.11	566.103	0.55
PAvsAB_1_200422_c006	mono	PA	AB	PA	1.33	19.939	1282.3	566.183	0.548
PAvsAB_1_200422_c006	mono	PA	AB	PA	1.42	22.2744	1282.42	566.28	0.565
PAvsAB_1_200422_c006	mono	PA	AB	PA	1.5	23.9526	1282.03	566.473	0.575
PAvsAB_1_200422_c006	mono	PA	AB	PA	1.58	25.6191	1281.87	566.298	0.544
PAvsAB_1_200422_c006	mono	PA	AB	PA	1.67	27.5789	1281.92	566.225	0.535
PAvsAB_1_200422_c006	mono	PA	AB	PA	1.75	29.973	1281.97	565.717	0.54
PAvsAB_1_200422_c006	mono	PA	AB	PA	1.83	33.0243	1281.47	566.356	0.574
PAvsAB_1_200422_c006	mono	PA	AB	PA	1.92	37.0027	1281.64	566.654	0.565
PAvsAB_1_200422_c006	mono	PA	AB	PA	2	40.9224	1280.85	566.053	0.539
PAvsAB_1_200422_c006	mono	PA	AB	PA	2.08	45.2529	1280.29	566.276	0.506
PAvsAB_1_200422_c006	mono	PA	AB	PA	2.17	49.3839	1279.5	566.469	0.483
PAvsAB_1_200422_c006	mono	PA	AB	PA	2.25	54.6532	1279.69	566.966	0.479
PAvsAB_1_200422_c006	mono	PA	AB	PA	2.33	60.6736	1280.06	566.938	0.495
PAvsAB_1_200422_c006	mono	PA	AB	PA	2.42	67.7972	1279.5	567.484	0.505
PAvsAB_1_200422_c006	mono	PA	AB	PA	2.5	77.4909	1279.65	567.212	0.513
PAvsAB_1_200422_c006	mono	PA	AB	PA	2.58	86.058	1278.87	567.707	0.52
PAvsAB_1_200422_c006	mono	PA	AB	PA	2.67	96.6084	1278.48	567.089	0.536
PAvsAB_1_200422_c006	mono	PA	AB	PA	2.75	104.025	1277.86	566.709	0.536
PAvsAB_1_200422_c006	mono	PA	AB	PA	2.83	113.426	1278.2	566.619	0.543
PAvsAB_1_200422_c006	mono	PA	AB	PA	2.92	120.138	1277.72	566.416	0.544
PAvsAB_1_200422_c006	mono	PA	AB	PA	3	122.497	1277.5	565.875	0.544
PAvsAB_1_200422_c006	mono	PA	AB	PA	3.08	123.108	1277.45	566.147	0.544
PAvsAB_1_200422_c006	mono	PA	AB	PA	3.17	127.72	1277.58	565.692	0.547
PAvsAB_1_200422_c006	mono	PA	AB	PA	3.25	127.638	1277.27	565.65	0.549
PAvsAB_1_200422_c006	mono	PA	AB	PA	3.33	129.374	1276.86	565.561	0.55
PAvsAB_1_200422_c006	mono	PA	AB	PA	3.42	129.914	1276.61	564.878	0.551
PAvsAB_1_200422_c006	mono	PA	AB	PA	3.5	133.705	1276.48	564.047	0.553
PAvsAB_1_200422_c006	mono	PA	AB	PA	3.58	136.838	1276.67	564.124	0.555
PAvsAB_1_200422_c006	mono	PA	AB	PA	3.67	139.08	1276.46	563.695	0.559
PAvsAB_1_200422_c006	mono	PA	AB	PA	3.75	143.352	1276.7	564.137	0.556
PAvsAB_1_200422_c006	mono	PA	AB	PA	3.83	143.528	1277.42	563.58	0.559
PAvsAB_1_200422_c006	mono	PA	AB	PA	3.92	147.929	1277.01	563.511	0.562
PAvsAB_1_200422_c006	mono	PA	AB	PA	4	152.682	1277.15	562.575	0.565
PAvsAB_1_200422_c006	mono	PA	AB	PA	4.08	155.651	1276.78	562.949	0.567
PAvsAB_1_200422_c006	mono	PA	AB	PA	4.17	160.638	1277.36	562.604	0.571
PAvsAB_1_200422_c006	mono	PA	AB	PA	4.25	162.892	1277.67	563.061	0.573
PAvsAB_1_200422_c006	mono	PA	AB	PA	4.33	168.666	1277.62	562.749	0.574
PAvsAB_1_200422_c006	mono	PA	AB	PA	4.42	172.257	1276.98	563.112	0.576
PAvsAB_1_200422_c006	mono	PA	AB	PA	4.5	176.223	1276.79	562.801	0.581
PAvsAB_1_200422_c006	mono	PA	AB	PA	4.58	177.456	1277.47	562.054	0.589
PAvsAB_1_200422_c006	mono	PA	AB	PA	4.67	179.979	1277.84	562.207	0.59
PAvsAB_1_200422_c006	mono	PA	AB	PA	4.75	178.453	1277.84	562.966	0.593
PAvsAB_1_200422_c006	mono	PA	AB	PA	4.83	181.223	1277.66	562.613	0.595
PAvsAB_1_200422_c006	mono	PA	AB	PA	4.92	180.765	1277.83	562.453	0.591
PAvsAB_1_200422_c006	mono	PA	AB	PA	5	179.862	1278.11	562.421	0.594
PAvsAB_1_200422_c006	mono	PA	AB	PA	5.08	178.723	1277.38	561.909	0.59
PAvsAB_1_200422_c006	mono	PA	AB	PA	5.17	179.662	1277.23	561.97	0.59
PAvsAB_1_200422_c006	mono	PA	AB	PA	5.25	180.706	1277	561.524	0.59
PAvsAB_1_200422_c006	mono	PA	AB	PA	5.33	180.636	1276.56	561.696	0.593
PAvsAB_1_200422_c006	mono	PA	AB	PA	5.42	182.22	1276.48	561.247	0.59
PAvsAB_1_200422_c006	mono	PA	AB	PA	5.5	181.716	1276.14	561.591	0.594
PAvsAB_1_200422_c006	mono	PA	AB	PA	5.58	184.438	1275.62	561.586	0.597
PAvsAB_1_200422_c006	mono	PA	AB	PA	5.67	185.072	1275.24	561.701	0.594
PAvsAB_1_200422_c006	mono	PA	AB	PA	5.75	184.532	1275.14	561.121	0.596
PAvsAB_1_200422_c006	mono	PA	AB	PA	5.83	184.661	1275.36	561	0.596
PAvsAB_1_200422_c006	mono	PA	AB	PA	5.92	183.922	1275.53	561.447	0.597
PAvsAB_1_200422_c006	mono	PA	AB	PA	6	184.427	1275.5	561.148	0.596
PAvsAB_1_200422_c006	mono	PA	AB	PA	6.08	182.584	1275.54	560.748	0.597
PAvsAB_1_200422_c006	mono	PA	AB	PA	6.17	185.26	1275.07	561.101	0.597
PAvsAB_1_200422_c006	mono	PA	AB	PA	6.25	182.115	1274.82	561.46	0.596
PAvsAB_1_200422_c006	mono	PA	AB	PA	6.33	184.826	1274.62	561.471	0.593
PAvsAB_1_200422_c006	mono	PA	AB	PA	6.42	183.781	1274.51	562.049	0.594
PAvsAB_1_200422_c006	mono	PA	AB	PA	6.5	184.755	1274.66	562.552	0.595
PAvsAB_1_200422_c006	mono	PA	AB	PA	6.58	184.826	1275.06	562.535	0.594
PAvsAB_1_200422_c006	mono	PA	AB	PA	6.67	183.476	1274.58	562.645	0.594
PAvsAB_1_200422_c006	mono	PA	AB	PA	6.75	183.159	1275.14	562.359	0.594
PAvsAB_1_200422_c006	mono	PA	AB	PA	6.83	183.77	1275.25	562.478	0.594
PAvsAB_1_200422_c006	mono	PA	AB	PA	6.92	181.974	1275.82	562.161	0.593
PAvsAB_1_200422_c006	mono	PA	AB	PA	7	182.314	1275.59	562.402	0.594
PAvsAB_1_200422_c006	mono	PA	AB	PA	7.08	183.37	1275.08	562.76	0.592
PAvsAB_1_200422_c006	mono	PA	AB	PA	7.17	183.183	1274.67	562.379	0.592
PAvsAB_1_200422_c006	mono	PA	AB	PA	7.25	181.798	1274.85	562.315	0.592
PAvsAB_1_200422_c006	mono	PA	AB	PA	7.33	182.338	1275.42	562.584	0.594
PAvsAB_1_200422_c006	mono	PA	AB	PA	7.42	182.713	1275.36	562.962	0.593
PAvsAB_1_200422_c006	mono	PA	AB	PA	7.5	183.605	1275.03	563.05	0.593
PAvsAB_1_200422_c006	mono	PA	AB	PA	7.58	183.359	1275.29	563.197	0.593
PAvsAB_1_200422_c006	mono	PA	AB	PA	7.67	180.906	1274.74	563.876	0.589
PAvsAB_1_200422_c006	mono	PA	AB	PA	7.75	182.479	1274.68	563.721	0.592
PAvsAB_1_200422_c006	mono	PA	AB	PA	7.83	183.159	1274.45	564.078	0.594
PAvsAB_1_200422_c006	mono	PA	AB	PA	7.92	181.857	1274.71	564.028	0.594
PAvsAB_1_200422_c006	mono	PA	AB	PA	8	182.244	1274.8	563.991	0.593
PAvsAB_1_200422_c006	mono	PA	AB	PA	8.08	182.936	1274.8	563.712	0.591
PAvsAB_1_200422_c006	mono	PA	AB	PA	8.17	183.453	1274.39	564.01	0.592
PAvsAB_1_200422_c006	mono	PA	AB	PA	8.25	182.373	1274.6	564.066	0.593
PAvsAB_1_200422_c006	mono	PA	AB	PA	8.33	184.532	1274.01	563.91	0.593
PAvsAB_1_200422_c006	mono	PA	AB	PA	8.42	184.215	1274.53	564.313	0.593
PAvsAB_1_200422_c006	mono	PA	AB	PA	8.5	183.359	1274.29	564.662	0.594
PAvsAB_1_200422_c006	mono	PA	AB	PA	8.58	182.185	1274.38	565.033	0.592
PAvsAB_1_200422_c006	mono	PA	AB	PA	8.67	183.277	1274.71	564.548	0.593
PAvsAB_1_200422_c006	mono	PA	AB	PA	8.75	185.377	1274.37	564.764	0.593
PAvsAB_1_200422_c006	mono	PA	AB	PA	8.83	183.582	1273.97	565.403	0.591
PAvsAB_1_200422_c006	mono	PA	AB	PA	8.92	183.054	1274.36	565.69	0.592
PAvsAB_1_200422_c006	mono	PA	AB	PA	9	182.361	1273.97	566.18	0.591
PAvsAB_1_200422_c006	mono	PA	AB	PA	9.08	182.42	1274.39	566.504	0.59
PAvsAB_1_200422_c006	mono	PA	AB	PA	9.17	180.507	1274.2	566.4	0.589
PAvsAB_1_200422_c006	mono	PA	AB	PA	9.25	182.279	1274.82	566.338	0.592
PAvsAB_1_200422_c006	mono	PA	AB	PA	9.33	182.22	1275.09	566.413	0.59
PAvsAB_1_200422_c006	mono	PA	AB	PA	9.42	181.141	1274.69	566.865	0.591
PAvsAB_1_200422_c006	mono	PA	AB	PA	9.5	180.847	1274.94	567.413	0.59
PAvsAB_1_200422_c006	mono	PA	AB	PA	9.58	180.648	1274.53	566.824	0.59
PAvsAB_1_200422_c006	mono	PA	AB	PA	9.67	181.199	1273.94	566.625	0.59
PAvsAB_1_200422_c006	mono	PA	AB	PA	9.75	180.894	1274.26	566.928	0.59
PAvsAB_1_200422_c006	mono	PA	AB	PA	9.83	180.249	1274.23	567.216	0.588
PAvsAB_1_200422_c006	mono	PA	AB	PA	9.92	181.059	1274.57	567.58	0.59
PAvsAB_1_200422_c008	mono	PA	AB	PA	0	12.2521	1567.96	747.097	0.799
PAvsAB_1_200422_c008	mono	PA	AB	PA	0.08	12.6276	1568.47	747.307	0.809
PAvsAB_1_200422_c008	mono	PA	AB	PA	0.17	12.9914	1568.73	747.72	0.824
PAvsAB_1_200422_c008	mono	PA	AB	PA	0.25	13.4726	1568.55	747.548	0.82
PAvsAB_1_200422_c008	mono	PA	AB	PA	0.33	14.0124	1568.38	747.428	0.777
PAvsAB_1_200422_c008	mono	PA	AB	PA	0.42	15.1508	1569.07	746.544	0.726
PAvsAB_1_200422_c008	mono	PA	AB	PA	0.5	15.9254	1568.87	746.923	0.679
PAvsAB_1_200422_c008	mono	PA	AB	PA	0.58	17.1693	1568.42	747.361	0.63
PAvsAB_1_200422_c008	mono	PA	AB	PA	0.67	17.5684	1568.04	748.383	0.585
PAvsAB_1_200422_c008	mono	PA	AB	PA	0.75	18.7537	1567.87	749.384	0.534
PAvsAB_1_200422_c008	mono	PA	AB	PA	0.83	19.7043	1568.19	749.682	0.505
PAvsAB_1_200422_c008	mono	PA	AB	PA	0.92	21.1008	1567.69	749.397	0.484
PAvsAB_1_200422_c008	mono	PA	AB	PA	1	23.0372	1568.28	749.921	0.477
PAvsAB_1_200422_c008	mono	PA	AB	PA	1.08	24.9971	1567.6	749.173	0.457
PAvsAB_1_200422_c008	mono	PA	AB	PA	1.17	27.2034	1567.13	749.236	0.45
PAvsAB_1_200422_c008	mono	PA	AB	PA	1.25	28.5647	1566.98	748.609	0.445
PAvsAB_1_200422_c008	mono	PA	AB	PA	1.33	31.2639	1566.26	748.546	0.43
PAvsAB_1_200422_c008	mono	PA	AB	PA	1.42	34.6673	1565.98	749.55	0.412
PAvsAB_1_200422_c008	mono	PA	AB	PA	1.5	37.9298	1565.36	750.33	0.408
PAvsAB_1_200422_c008	mono	PA	AB	PA	1.58	40.6642	1565.54	751.246	0.413
PAvsAB_1_200422_c008	mono	PA	AB	PA	1.67	45.1121	1565.66	750.935	0.425
PAvsAB_1_200422_c008	mono	PA	AB	PA	1.75	50.0645	1565.63	750.381	0.432
PAvsAB_1_200422_c008	mono	PA	AB	PA	1.83	56.6718	1565.35	750.308	0.459
PAvsAB_1_200422_c008	mono	PA	AB	PA	1.92	64.4995	1565	750.191	0.492
PAvsAB_1_200422_c008	mono	PA	AB	PA	2	69.6397	1564.8	749.579	0.493
PAvsAB_1_200422_c008	mono	PA	AB	PA	2.08	75.9887	1564.95	749.891	0.511
PAvsAB_1_200422_c008	mono	PA	AB	PA	2.17	83.0536	1565.04	749.988	0.519
PAvsAB_1_200422_c008	mono	PA	AB	PA	2.25	91.1865	1564.89	749.843	0.529
PAvsAB_1_200422_c008	mono	PA	AB	PA	2.33	102.218	1564.77	750.394	0.546
PAvsAB_1_200422_c008	mono	PA	AB	PA	2.42	113.121	1563.87	750.987	0.578
PAvsAB_1_200422_c008	mono	PA	AB	PA	2.5	126.1	1563.82	750.47	0.58
PAvsAB_1_200422_c008	mono	PA	AB	PA	2.58	135.618	1563.29	751.381	0.592
PAvsAB_1_200422_c008	mono	PA	AB	PA	2.67	148.95	1563.59	751.843	0.608
PAvsAB_1_200422_c008	mono	PA	AB	PA	2.75	164.054	1563.91	750.921	0.636
PAvsAB_1_200422_c008	mono	PA	AB	PA	2.83	175.801	1564.02	751.586	0.644
PAvsAB_1_200422_c008	mono	PA	AB	PA	2.92	183.406	1563.63	751.356	0.643
PAvsAB_1_200422_c008	mono	PA	AB	PA	3	185.589	1563.38	751.101	0.641
PAvsAB_1_200422_c008	mono	PA	AB	PA	3.08	186.504	1563.36	751.463	0.644
PAvsAB_1_200422_c008	mono	PA	AB	PA	3.17	190.365	1563.38	751.602	0.64
PAvsAB_1_200422_c008	mono	PA	AB	PA	3.25	191.292	1562.72	751.378	0.646
PAvsAB_1_200422_c008	mono	PA	AB	PA	3.33	193.686	1562.54	751.365	0.646
PAvsAB_1_200422_c008	mono	PA	AB	PA	3.42	195.951	1562.21	750.938	0.65
PAvsAB_1_200422_c008	mono	PA	AB	PA	3.5	201.819	1562.04	750.319	0.655
PAvsAB_1_200422_c008	mono	PA	AB	PA	3.58	206.29	1562.33	750.784	0.656
PAvsAB_1_200422_c008	mono	PA	AB	PA	3.67	209.553	1561.72	750.196	0.659
PAvsAB_1_200422_c008	mono	PA	AB	PA	3.75	213.977	1561.79	750.374	0.665
PAvsAB_1_200422_c008	mono	PA	AB	PA	3.83	215.444	1562.29	749.613	0.668
PAvsAB_1_200422_c008	mono	PA	AB	PA	3.92	221.465	1561.86	749.378	0.674
PAvsAB_1_200422_c008	mono	PA	AB	PA	4	224.903	1561.71	748.706	0.681
PAvsAB_1_200422_c008	mono	PA	AB	PA	4.08	229.433	1560.85	748.887	0.69
PAvsAB_1_200422_c008	mono	PA	AB	PA	4.17	236.216	1561.17	748.576	0.698
PAvsAB_1_200422_c008	mono	PA	AB	PA	4.25	240.512	1561.09	748.975	0.702
PAvsAB_1_200422_c008	mono	PA	AB	PA	4.33	249.583	1560.55	748.96	0.714
PAvsAB_1_200422_c008	mono	PA	AB	PA	4.42	255.569	1559.92	749.415	0.717
PAvsAB_1_200422_c008	mono	PA	AB	PA	4.5	259.5	1559.63	749.511	0.722
PAvsAB_1_200422_c008	mono	PA	AB	PA	4.58	264.054	1559.71	748.774	0.723
PAvsAB_1_200422_c008	mono	PA	AB	PA	4.67	269.159	1559.91	749.18	0.722
PAvsAB_1_200422_c008	mono	PA	AB	PA	4.75	270.133	1559.57	750.136	0.73
PAvsAB_1_200422_c008	mono	PA	AB	PA	4.83	273.935	1558.87	750.105	0.733
PAvsAB_1_200422_c008	mono	PA	AB	PA	4.92	273.559	1559.62	750.24	0.732
PAvsAB_1_200422_c008	mono	PA	AB	PA	5	275.601	1559.28	750.192	0.732
PAvsAB_1_200422_c008	mono	PA	AB	PA	5.08	272.914	1558.91	750.258	0.732
PAvsAB_1_200422_c008	mono	PA	AB	PA	5.17	276.071	1558.28	750.27	0.736
PAvsAB_1_200422_c008	mono	PA	AB	PA	5.25	279.85	1557.97	750.577	0.73
PAvsAB_1_200422_c008	mono	PA	AB	PA	5.33	278.101	1557.27	750.681	0.732
PAvsAB_1_200422_c008	mono	PA	AB	PA	5.42	281.704	1556.92	750.113	0.731
PAvsAB_1_200422_c008	mono	PA	AB	PA	5.5	281.681	1556.54	750.586	0.731
PAvsAB_1_200422_c008	mono	PA	AB	PA	5.58	283.101	1555.84	750.683	0.734
PAvsAB_1_200422_c008	mono	PA	AB	PA	5.67	283.922	1555.31	750.753	0.733
PAvsAB_1_200422_c008	mono	PA	AB	PA	5.75	283.922	1555.26	750.124	0.736
PAvsAB_1_200422_c008	mono	PA	AB	PA	5.83	285.178	1555.39	749.961	0.735
PAvsAB_1_200422_c008	mono	PA	AB	PA	5.92	284.544	1555.67	750.75	0.735
PAvsAB_1_200422_c008	mono	PA	AB	PA	6	285.307	1555.44	750.529	0.734
PAvsAB_1_200422_c008	mono	PA	AB	PA	6.08	282.596	1555.56	749.715	0.735
PAvsAB_1_200422_c008	mono	PA	AB	PA	6.17	285.225	1555.05	750.122	0.735
PAvsAB_1_200422_c008	mono	PA	AB	PA	6.25	281.211	1554.96	750.709	0.734
PAvsAB_1_200422_c008	mono	PA	AB	PA	6.33	285.459	1554.68	750.773	0.733
PAvsAB_1_200422_c008	mono	PA	AB	PA	6.42	282.737	1554.51	751.407	0.735
PAvsAB_1_200422_c008	mono	PA	AB	PA	6.5	285.471	1554.68	751.498	0.737
PAvsAB_1_200422_c008	mono	PA	AB	PA	6.58	285.459	1555.02	751.672	0.736
PAvsAB_1_200422_c008	mono	PA	AB	PA	6.67	281.751	1554.37	751.573	0.736
PAvsAB_1_200422_c008	mono	PA	AB	PA	6.75	282.009	1555.14	751.339	0.736
PAvsAB_1_200422_c008	mono	PA	AB	PA	6.83	283.77	1555.14	751.399	0.737
PAvsAB_1_200422_c008	mono	PA	AB	PA	6.92	281.481	1555.74	751.214	0.735
PAvsAB_1_200422_c008	mono	PA	AB	PA	7	281.422	1555.57	751.413	0.737
PAvsAB_1_200422_c008	mono	PA	AB	PA	7.08	282.643	1555.24	751.589	0.736
PAvsAB_1_200422_c008	mono	PA	AB	PA	7.17	282.408	1555.01	751.323	0.735
PAvsAB_1_200422_c008	mono	PA	AB	PA	7.25	280.941	1554.95	751.293	0.735
PAvsAB_1_200422_c008	mono	PA	AB	PA	7.33	281.364	1555.4	751.475	0.737
PAvsAB_1_200422_c008	mono	PA	AB	PA	7.42	281.481	1555.26	751.699	0.734
PAvsAB_1_200422_c008	mono	PA	AB	PA	7.5	283.23	1554.94	751.647	0.736
PAvsAB_1_200422_c008	mono	PA	AB	PA	7.58	282.197	1555.21	752.004	0.734
PAvsAB_1_200422_c008	mono	PA	AB	PA	7.67	281.106	1555.11	752.28	0.734
PAvsAB_1_200422_c008	mono	PA	AB	PA	7.75	281.904	1554.71	752.295	0.732
PAvsAB_1_200422_c008	mono	PA	AB	PA	7.83	281.493	1554.52	752.513	0.732
PAvsAB_1_200422_c008	mono	PA	AB	PA	7.92	280.061	1554.82	752.601	0.731
PAvsAB_1_200422_c008	mono	PA	AB	PA	8	281.54	1554.85	752.622	0.732
PAvsAB_1_200422_c008	mono	PA	AB	PA	8.08	283.124	1554.8	752.274	0.733
PAvsAB_1_200422_c008	mono	PA	AB	PA	8.17	283.3	1554.31	752.329	0.734
PAvsAB_1_200422_c008	mono	PA	AB	PA	8.25	281.059	1554.67	752.474	0.733
PAvsAB_1_200422_c008	mono	PA	AB	PA	8.33	283.523	1553.94	752.356	0.733
PAvsAB_1_200422_c008	mono	PA	AB	PA	8.42	283.136	1554.46	752.992	0.73
PAvsAB_1_200422_c008	mono	PA	AB	PA	8.5	282.291	1554.35	753.433	0.733
PAvsAB_1_200422_c008	mono	PA	AB	PA	8.58	281.199	1554.46	753.793	0.731
PAvsAB_1_200422_c008	mono	PA	AB	PA	8.67	281.915	1554.91	753.245	0.731
PAvsAB_1_200422_c008	mono	PA	AB	PA	8.75	284.18	1554.36	753.677	0.73
PAvsAB_1_200422_c008	mono	PA	AB	PA	8.83	282.385	1554.16	754.21	0.732
PAvsAB_1_200422_c008	mono	PA	AB	PA	8.92	281.387	1554.45	754.756	0.733
PAvsAB_1_200422_c008	mono	PA	AB	PA	9	281.305	1554.15	755.225	0.734
PAvsAB_1_200422_c008	mono	PA	AB	PA	9.08	280.202	1554.49	755.695	0.734
PAvsAB_1_200422_c008	mono	PA	AB	PA	9.17	277.643	1554.19	755.801	0.735
PAvsAB_1_200422_c008	mono	PA	AB	PA	9.25	280.108	1554.94	755.361	0.735
PAvsAB_1_200422_c008	mono	PA	AB	PA	9.33	280.131	1555.41	755.387	0.734
PAvsAB_1_200422_c008	mono	PA	AB	PA	9.42	278.371	1554.75	756.033	0.732
PAvsAB_1_200422_c008	mono	PA	AB	PA	9.5	279.451	1555.04	756.359	0.732
PAvsAB_1_200422_c008	mono	PA	AB	PA	9.58	278.125	1554.75	755.932	0.735
PAvsAB_1_200422_c008	mono	PA	AB	PA	9.67	277.984	1554.1	755.746	0.735
PAvsAB_1_200422_c008	mono	PA	AB	PA	9.75	278.395	1554.58	756.122	0.734
PAvsAB_1_200422_c008	mono	PA	AB	PA	9.83	277.866	1554.47	756.05	0.733
PAvsAB_1_200422_c008	mono	PA	AB	PA	9.92	279.38	1554.77	756.405	0.732
PAvsAB_1_200422_c009	mono	PA	AB	PA	0	15.9254	728.613	958.451	0.74
PAvsAB_1_200422_c009	mono	PA	AB	PA	0.08	16.5591	729.136	958.706	0.741
PAvsAB_1_200422_c009	mono	PA	AB	PA	0.17	17.0168	729.145	959.269	0.736
PAvsAB_1_200422_c009	mono	PA	AB	PA	0.25	17.5566	729.196	958.787	0.707
PAvsAB_1_200422_c009	mono	PA	AB	PA	0.33	18.5424	729.349	958.29	0.663
PAvsAB_1_200422_c009	mono	PA	AB	PA	0.42	19.0353	730.176	957.846	0.623
PAvsAB_1_200422_c009	mono	PA	AB	PA	0.5	20.3028	730.468	957.961	0.588
PAvsAB_1_200422_c009	mono	PA	AB	PA	0.58	21.2768	730.42	958.526	0.544
PAvsAB_1_200422_c009	mono	PA	AB	PA	0.67	22.4856	730.598	958.889	0.514
PAvsAB_1_200422_c009	mono	PA	AB	PA	0.75	24.3047	731.25	958.685	0.494
PAvsAB_1_200422_c009	mono	PA	AB	PA	0.83	26.4758	731.525	958.895	0.493
PAvsAB_1_200422_c009	mono	PA	AB	PA	0.92	28.9872	730.96	959.225	0.495
PAvsAB_1_200422_c009	mono	PA	AB	PA	1	31.0527	731.825	959.496	0.475
PAvsAB_1_200422_c009	mono	PA	AB	PA	1.08	33.9631	731.532	959.261	0.458
PAvsAB_1_200422_c009	mono	PA	AB	PA	1.17	37.2257	731.883	959.569	0.438
PAvsAB_1_200422_c009	mono	PA	AB	PA	1.25	39.9718	731.551	960.271	0.424
PAvsAB_1_200422_c009	mono	PA	AB	PA	1.33	42.2838	731.48	959.834	0.413
PAvsAB_1_200422_c009	mono	PA	AB	PA	1.42	45.558	731.827	959.836	0.404
PAvsAB_1_200422_c009	mono	PA	AB	PA	1.5	42.4246	729.831	961.143	0.424
PAvsAB_1_200422_c009	mono	PA	AB	PA	1.58	53.1862	730.674	960.467	0.447
PAvsAB_1_200422_c009	mono	PA	AB	PA	1.67	57.059	730.927	960.48	0.461
PAvsAB_1_200422_c009	mono	PA	AB	PA	1.75	62.434	730.81	960.736	0.484
PAvsAB_1_200422_c009	mono	PA	AB	PA	1.83	67.6446	729.98	961.268	0.5
PAvsAB_1_200422_c009	mono	PA	AB	PA	1.92	76.0826	729.589	962.248	0.508
PAvsAB_1_200422_c009	mono	PA	AB	PA	2	82.2673	728.932	962.292	0.524
PAvsAB_1_200422_c009	mono	PA	AB	PA	2.08	89.6022	728.536	962.592	0.555
PAvsAB_1_200422_c009	mono	PA	AB	PA	2.17	96.714	728.547	962.647	0.562
PAvsAB_1_200422_c009	mono	PA	AB	PA	2.25	107.276	728.654	962.37	0.58
PAvsAB_1_200422_c009	mono	PA	AB	PA	2.33	119.387	728.469	963.228	0.602
PAvsAB_1_200422_c009	mono	PA	AB	PA	2.42	132.649	728.096	963.77	0.635
PAvsAB_1_200422_c009	mono	PA	AB	PA	2.5	148.715	729.092	963.615	0.661
PAvsAB_1_200422_c009	mono	PA	AB	PA	2.58	163.244	729.125	964.035	0.676
PAvsAB_1_200422_c009	mono	PA	AB	PA	2.67	183.077	729.301	964.169	0.694
PAvsAB_1_200422_c009	mono	PA	AB	PA	2.75	200.998	730.568	963.906	0.703
PAvsAB_1_200422_c009	mono	PA	AB	PA	2.83	217.158	731.147	964.023	0.71
PAvsAB_1_200422_c009	mono	PA	AB	PA	2.92	227.25	730.769	963.748	0.712
PAvsAB_1_200422_c009	mono	PA	AB	PA	3	229.504	730.982	962.872	0.712
PAvsAB_1_200422_c009	mono	PA	AB	PA	3.08	230.278	730.91	962.959	0.712
PAvsAB_1_200422_c009	mono	PA	AB	PA	3.17	236.522	731.503	962.354	0.715
PAvsAB_1_200422_c009	mono	PA	AB	PA	3.25	238.916	731.129	962.197	0.714
PAvsAB_1_200422_c009	mono	PA	AB	PA	3.33	242.26	730.917	962.164	0.713
PAvsAB_1_200422_c009	mono	PA	AB	PA	3.42	244.713	730.651	961.725	0.713
PAvsAB_1_200422_c009	mono	PA	AB	PA	3.5	249.067	730.622	961.177	0.713
PAvsAB_1_200422_c009	mono	PA	AB	PA	3.58	254.477	730.944	961.448	0.714
PAvsAB_1_200422_c009	mono	PA	AB	PA	3.67	258.772	730.501	961.299	0.714
PAvsAB_1_200422_c009	mono	PA	AB	PA	3.75	266.53	730.867	961.516	0.721
PAvsAB_1_200422_c009	mono	PA	AB	PA	3.83	270.074	731.581	961.013	0.72
PAvsAB_1_200422_c009	mono	PA	AB	PA	3.92	278.312	731.734	960.566	0.723
PAvsAB_1_200422_c009	mono	PA	AB	PA	4	284.345	731.768	960.074	0.722
PAvsAB_1_200422_c009	mono	PA	AB	PA	4.08	289.755	731.325	960.879	0.724
PAvsAB_1_200422_c009	mono	PA	AB	PA	4.17	299.319	731.783	960.517	0.725
PAvsAB_1_200422_c009	mono	PA	AB	PA	4.25	306.466	732.15	961.031	0.725
PAvsAB_1_200422_c009	mono	PA	AB	PA	4.33	315.55	732.124	961.197	0.727
PAvsAB_1_200422_c009	mono	PA	AB	PA	4.42	319.669	731.424	962.157	0.728
PAvsAB_1_200422_c009	mono	PA	AB	PA	4.5	325.607	731.007	962.261	0.73
PAvsAB_1_200422_c009	mono	PA	AB	PA	4.58	329.328	731.596	962.26	0.73
PAvsAB_1_200422_c009	mono	PA	AB	PA	4.67	332.191	731.487	962.618	0.73
PAvsAB_1_200422_c009	mono	PA	AB	PA	4.75	331.722	731.313	963.555	0.728
PAvsAB_1_200422_c009	mono	PA	AB	PA	4.83	334.386	730.75	962.937	0.729
PAvsAB_1_200422_c009	mono	PA	AB	PA	4.92	333.963	731.185	962.921	0.73
PAvsAB_1_200422_c009	mono	PA	AB	PA	5	334.374	731.158	962.972	0.732
PAvsAB_1_200422_c009	mono	PA	AB	PA	5.08	332.837	730.82	962.895	0.729
PAvsAB_1_200422_c009	mono	PA	AB	PA	5.17	334.116	730.219	962.685	0.73
PAvsAB_1_200422_c009	mono	PA	AB	PA	5.25	335.266	729.878	962.172	0.73
PAvsAB_1_200422_c009	mono	PA	AB	PA	5.33	334.163	729.583	962.721	0.73
PAvsAB_1_200422_c009	mono	PA	AB	PA	5.42	336.252	729.473	961.878	0.73
PAvsAB_1_200422_c009	mono	PA	AB	PA	5.5	335.97	729.216	962.202	0.73
PAvsAB_1_200422_c009	mono	PA	AB	PA	5.58	337.601	728.784	962.623	0.731
PAvsAB_1_200422_c009	mono	PA	AB	PA	5.67	337.39	728.255	962.757	0.734
PAvsAB_1_200422_c009	mono	PA	AB	PA	5.75	338.094	728.449	962.031	0.731
PAvsAB_1_200422_c009	mono	PA	AB	PA	5.83	338.305	728.519	961.924	0.732
PAvsAB_1_200422_c009	mono	PA	AB	PA	5.92	338.176	728.874	962.602	0.733
PAvsAB_1_200422_c009	mono	PA	AB	PA	6	337.014	728.707	962.159	0.732
PAvsAB_1_200422_c009	mono	PA	AB	PA	6.08	336.533	728.689	961.822	0.732
PAvsAB_1_200422_c009	mono	PA	AB	PA	6.17	338.716	728.318	961.944	0.733
PAvsAB_1_200422_c009	mono	PA	AB	PA	6.25	335.559	728.219	962.567	0.731
PAvsAB_1_200422_c009	mono	PA	AB	PA	6.33	338.892	728.099	962.339	0.732
PAvsAB_1_200422_c009	mono	PA	AB	PA	6.42	339.737	728.116	963.034	0.734
PAvsAB_1_200422_c009	mono	PA	AB	PA	6.5	339.397	727.953	963.408	0.735
PAvsAB_1_200422_c009	mono	PA	AB	PA	6.58	339.174	728.424	963.173	0.733
PAvsAB_1_200422_c009	mono	PA	AB	PA	6.67	337.789	727.999	963.486	0.733
PAvsAB_1_200422_c009	mono	PA	AB	PA	6.75	336.345	728.463	963.3	0.731
PAvsAB_1_200422_c009	mono	PA	AB	PA	6.83	337.871	728.741	963.416	0.732
PAvsAB_1_200422_c009	mono	PA	AB	PA	6.92	336.369	729.382	963.164	0.732
PAvsAB_1_200422_c009	mono	PA	AB	PA	7	337.566	729.312	963.409	0.731
PAvsAB_1_200422_c009	mono	PA	AB	PA	7.08	337.66	728.648	963.614	0.732
PAvsAB_1_200422_c009	mono	PA	AB	PA	7.17	338.294	728.329	963.354	0.732
PAvsAB_1_200422_c009	mono	PA	AB	PA	7.25	336.158	728.406	963.175	0.731
PAvsAB_1_200422_c009	mono	PA	AB	PA	7.33	335.383	728.789	963.42	0.731
PAvsAB_1_200422_c009	mono	PA	AB	PA	7.42	337.038	728.791	963.958	0.732
PAvsAB_1_200422_c009	mono	PA	AB	PA	7.5	337.848	728.404	963.806	0.733
PAvsAB_1_200422_c009	mono	PA	AB	PA	7.58	336.263	728.412	964.007	0.733
PAvsAB_1_200422_c009	mono	PA	AB	PA	7.67	335.911	727.862	964.575	0.732
PAvsAB_1_200422_c009	mono	PA	AB	PA	7.75	336.228	727.889	964.535	0.732
PAvsAB_1_200422_c009	mono	PA	AB	PA	7.83	335.759	727.815	964.988	0.732
PAvsAB_1_200422_c009	mono	PA	AB	PA	7.92	335.547	727.914	964.954	0.733
PAvsAB_1_200422_c009	mono	PA	AB	PA	8	335.207	727.949	965.022	0.731
PAvsAB_1_200422_c009	mono	PA	AB	PA	8.08	336.627	728.032	964.501	0.732
PAvsAB_1_200422_c009	mono	PA	AB	PA	8.17	336.686	727.721	964.923	0.733
PAvsAB_1_200422_c009	mono	PA	AB	PA	8.25	335.137	727.592	964.82	0.731
PAvsAB_1_200422_c009	mono	PA	AB	PA	8.33	337.226	727.406	964.886	0.732
PAvsAB_1_200422_c009	mono	PA	AB	PA	8.42	335.747	727.727	964.977	0.732
PAvsAB_1_200422_c009	mono	PA	AB	PA	8.5	335.148	727.596	965.511	0.732
PAvsAB_1_200422_c009	mono	PA	AB	PA	8.58	334.221	727.539	965.842	0.733
PAvsAB_1_200422_c009	mono	PA	AB	PA	8.67	335.501	728.089	965.41	0.732
PAvsAB_1_200422_c009	mono	PA	AB	PA	8.75	337.895	727.781	965.438	0.733
PAvsAB_1_200422_c009	mono	PA	AB	PA	8.83	335.63	727.326	966.035	0.733
PAvsAB_1_200422_c009	mono	PA	AB	PA	8.92	335.993	727.752	966.63	0.733
PAvsAB_1_200422_c009	mono	PA	AB	PA	9	336.381	727.494	966.824	0.733
PAvsAB_1_200422_c009	mono	PA	AB	PA	9.08	335.313	727.829	967.236	0.734
PAvsAB_1_200422_c009	mono	PA	AB	PA	9.17	331.147	727.521	967.532	0.732
PAvsAB_1_200422_c009	mono	PA	AB	PA	9.25	333.517	728.349	967.151	0.732
PAvsAB_1_200422_c009	mono	PA	AB	PA	9.33	335.043	728.616	967.198	0.732
PAvsAB_1_200422_c009	mono	PA	AB	PA	9.42	334.127	727.936	967.643	0.734
PAvsAB_1_200422_c009	mono	PA	AB	PA	9.5	333.752	728.336	968.246	0.733
PAvsAB_1_200422_c009	mono	PA	AB	PA	9.58	332.801	727.885	967.746	0.733
PAvsAB_1_200422_c009	mono	PA	AB	PA	9.67	333.646	727.453	967.682	0.733
PAvsAB_1_200422_c009	mono	PA	AB	PA	9.75	333.858	727.826	967.762	0.733
PAvsAB_1_200422_c009	mono	PA	AB	PA	9.83	331.745	727.593	967.937	0.733
PAvsAB_1_200422_c009	mono	PA	AB	PA	9.92	333.728	727.785	968.465	0.734
PAvsAB_1_200422_c010	mono	PA	AB	PA	0	5.53926	1421.35	992.235	0.877
PAvsAB_1_200422_c010	mono	PA	AB	PA	0.08	5.38669	1421.85	993.145	0.844
PAvsAB_1_200422_c010	mono	PA	AB	PA	0.17	5.82091	1421.87	993.98	0.801
PAvsAB_1_200422_c010	mono	PA	AB	PA	0.25	5.72703	1421.62	993.561	0.77
PAvsAB_1_200422_c010	mono	PA	AB	PA	0.33	5.80918	1421.28	993.243	0.737
PAvsAB_1_200422_c010	mono	PA	AB	PA	0.42	5.99695	1421.77	992.206	0.67
PAvsAB_1_200422_c010	mono	PA	AB	PA	0.5	6.18472	1421.85	991.415	0.609
PAvsAB_1_200422_c010	mono	PA	AB	PA	0.58	6.37249	1421.99	990.513	0.549
PAvsAB_1_200422_c010	mono	PA	AB	PA	0.67	6.33728	1422.17	989.904	0.512
PAvsAB_1_200422_c010	mono	PA	AB	PA	0.75	7.29961	1422.37	989.36	0.624
PAvsAB_1_200422_c010	mono	PA	AB	PA	0.83	8.55533	1422.98	989.67	0.684
PAvsAB_1_200422_c010	mono	PA	AB	PA	0.92	9.29468	1422.55	989.905	0.707
PAvsAB_1_200422_c010	mono	PA	AB	PA	1	10.3509	1423.13	990.137	0.693
PAvsAB_1_200422_c010	mono	PA	AB	PA	1.08	11.3602	1422.88	989.283	0.658
PAvsAB_1_200422_c010	mono	PA	AB	PA	1.17	12.5689	1422.78	990.011	0.605
PAvsAB_1_200422_c010	mono	PA	AB	PA	1.25	13.719	1422.93	990.306	0.563
PAvsAB_1_200422_c010	mono	PA	AB	PA	1.33	14.9513	1422.71	990.057	0.523
PAvsAB_1_200422_c010	mono	PA	AB	PA	1.42	16.6295	1422.51	990.206	0.497
PAvsAB_1_200422_c010	mono	PA	AB	PA	1.5	18.7419	1422.06	990.04	0.5
PAvsAB_1_200422_c010	mono	PA	AB	PA	1.58	19.9155	1422.45	989.737	0.475
PAvsAB_1_200422_c010	mono	PA	AB	PA	1.67	21.5585	1422.82	989.472	0.462
PAvsAB_1_200422_c010	mono	PA	AB	PA	1.75	23.2367	1423.11	989.112	0.445
PAvsAB_1_200422_c010	mono	PA	AB	PA	1.83	25.8655	1423.06	989.169	0.492
PAvsAB_1_200422_c010	mono	PA	AB	PA	1.92	29.0928	1423.3	988.112	0.472
PAvsAB_1_200422_c010	mono	PA	AB	PA	2	31.5456	1423.06	987.582	0.43
PAvsAB_1_200422_c010	mono	PA	AB	PA	2.08	34.6203	1423.16	987.318	0.394
PAvsAB_1_200422_c010	mono	PA	AB	PA	2.17	39.4907	1423.09	987.622	0.361
PAvsAB_1_200422_c010	mono	PA	AB	PA	2.25	44.0089	1423.22	986.728	0.348
PAvsAB_1_200422_c010	mono	PA	AB	PA	2.33	50.0411	1423.59	986.27	0.349
PAvsAB_1_200422_c010	mono	PA	AB	PA	2.42	56.7304	1423.63	987.631	0.357
PAvsAB_1_200422_c010	mono	PA	AB	PA	2.5	62.9621	1424.17	987.377	0.364
PAvsAB_1_200422_c010	mono	PA	AB	PA	2.58	70.0035	1423.68	987.414	0.368
PAvsAB_1_200422_c010	mono	PA	AB	PA	2.67	79.1691	1424	987.033	0.376
PAvsAB_1_200422_c010	mono	PA	AB	PA	2.75	86.5509	1424.22	986.557	0.378
PAvsAB_1_200422_c010	mono	PA	AB	PA	2.83	93.5571	1424.41	986.638	0.385
PAvsAB_1_200422_c010	mono	PA	AB	PA	2.92	98.7678	1424.21	986.659	0.382
PAvsAB_1_200422_c010	mono	PA	AB	PA	3	101.784	1424.03	986.742	0.378
PAvsAB_1_200422_c010	mono	PA	AB	PA	3.08	103.309	1423.95	987.076	0.382
PAvsAB_1_200422_c010	mono	PA	AB	PA	3.17	108.074	1424.16	986.894	0.388
PAvsAB_1_200422_c010	mono	PA	AB	PA	3.25	108.731	1423.5	986.855	0.393
PAvsAB_1_200422_c010	mono	PA	AB	PA	3.33	110.386	1423.21	986.743	0.4
PAvsAB_1_200422_c010	mono	PA	AB	PA	3.42	111.278	1422.8	986.167	0.402
PAvsAB_1_200422_c010	mono	PA	AB	PA	3.5	114.47	1422.73	985.528	0.407
PAvsAB_1_200422_c010	mono	PA	AB	PA	3.58	116.958	1423.01	985.614	0.411
PAvsAB_1_200422_c010	mono	PA	AB	PA	3.67	117.674	1422.65	985.223	0.409
PAvsAB_1_200422_c010	mono	PA	AB	PA	3.75	120.185	1422.83	985.222	0.408
PAvsAB_1_200422_c010	mono	PA	AB	PA	3.83	119.305	1423.46	984.821	0.408
PAvsAB_1_200422_c010	mono	PA	AB	PA	3.92	122.38	1423.15	984.431	0.409
PAvsAB_1_200422_c010	mono	PA	AB	PA	4	124.88	1423.23	983.818	0.407
PAvsAB_1_200422_c010	mono	PA	AB	PA	4.08	125.772	1422.94	983.903	0.399
PAvsAB_1_200422_c010	mono	PA	AB	PA	4.17	130.924	1423.62	983.239	0.398
PAvsAB_1_200422_c010	mono	PA	AB	PA	4.25	134.303	1423.54	984.071	0.408
PAvsAB_1_200422_c010	mono	PA	AB	PA	4.33	138.294	1423.51	984.562	0.407
PAvsAB_1_200422_c010	mono	PA	AB	PA	4.42	141.181	1422.89	985.075	0.411
PAvsAB_1_200422_c010	mono	PA	AB	PA	4.5	142.378	1422.52	984.962	0.407
PAvsAB_1_200422_c010	mono	PA	AB	PA	4.58	142.577	1422.93	984.489	0.409
PAvsAB_1_200422_c010	mono	PA	AB	PA	4.67	145.3	1423.49	984.786	0.409
PAvsAB_1_200422_c010	mono	PA	AB	PA	4.75	144.819	1423.21	985.712	0.41
PAvsAB_1_200422_c010	mono	PA	AB	PA	4.83	146.696	1422.46	985.287	0.411
PAvsAB_1_200422_c010	mono	PA	AB	PA	4.92	146.556	1422.88	985.463	0.411
PAvsAB_1_200422_c010	mono	PA	AB	PA	5	147.119	1422.73	985.353	0.412
PAvsAB_1_200422_c010	mono	PA	AB	PA	5.08	145.124	1422.52	985.609	0.408
PAvsAB_1_200422_c010	mono	PA	AB	PA	5.17	145.488	1421.73	985.845	0.408
PAvsAB_1_200422_c010	mono	PA	AB	PA	5.25	147.541	1421.49	985.269	0.413
PAvsAB_1_200422_c010	mono	PA	AB	PA	5.33	145.511	1421	985.58	0.409
PAvsAB_1_200422_c010	mono	PA	AB	PA	5.42	145.57	1420.58	985.213	0.405
PAvsAB_1_200422_c010	mono	PA	AB	PA	5.5	145.229	1420.39	985.37	0.405
PAvsAB_1_200422_c010	mono	PA	AB	PA	5.58	147.635	1419.96	985.432	0.409
PAvsAB_1_200422_c010	mono	PA	AB	PA	5.67	147.577	1419.36	986.258	0.409
PAvsAB_1_200422_c010	mono	PA	AB	PA	5.75	147.248	1419.42	985.315	0.411
PAvsAB_1_200422_c010	mono	PA	AB	PA	5.83	147.26	1419.36	985.308	0.411
PAvsAB_1_200422_c010	mono	PA	AB	PA	5.92	147.694	1419.62	985.742	0.414
PAvsAB_1_200422_c010	mono	PA	AB	PA	6	146.626	1419.49	985.693	0.41
PAvsAB_1_200422_c010	mono	PA	AB	PA	6.08	145.335	1419.68	984.985	0.407
PAvsAB_1_200422_c010	mono	PA	AB	PA	6.17	146.767	1419.08	985.635	0.408
PAvsAB_1_200422_c010	mono	PA	AB	PA	6.25	146.344	1419.04	985.766	0.412
PAvsAB_1_200422_c010	mono	PA	AB	PA	6.33	147.107	1418.75	986.103	0.41
PAvsAB_1_200422_c010	mono	PA	AB	PA	6.42	146.544	1418.55	986.29	0.409
PAvsAB_1_200422_c010	mono	PA	AB	PA	6.5	148.246	1418.64	986.998	0.414
PAvsAB_1_200422_c010	mono	PA	AB	PA	6.58	148.222	1419.02	986.516	0.412
PAvsAB_1_200422_c010	mono	PA	AB	PA	6.67	146.274	1418.41	986.735	0.41
PAvsAB_1_200422_c010	mono	PA	AB	PA	6.75	145.887	1419.1	986.488	0.409
PAvsAB_1_200422_c010	mono	PA	AB	PA	6.83	147.905	1419.21	986.78	0.414
PAvsAB_1_200422_c010	mono	PA	AB	PA	6.92	145.405	1419.82	986.268	0.408
PAvsAB_1_200422_c010	mono	PA	AB	PA	7	145.922	1419.63	986.523	0.409
PAvsAB_1_200422_c010	mono	PA	AB	PA	7.08	147.26	1419.29	986.993	0.412
PAvsAB_1_200422_c010	mono	PA	AB	PA	7.17	146.603	1418.91	986.547	0.411
PAvsAB_1_200422_c010	mono	PA	AB	PA	7.25	146.309	1418.91	986.406	0.412
PAvsAB_1_200422_c010	mono	PA	AB	PA	7.33	146.297	1419.4	986.597	0.415
PAvsAB_1_200422_c010	mono	PA	AB	PA	7.42	147.624	1419.18	987.242	0.416
PAvsAB_1_200422_c010	mono	PA	AB	PA	7.5	147.635	1418.96	987.084	0.414
PAvsAB_1_200422_c010	mono	PA	AB	PA	7.58	148.105	1419.01	987.611	0.417
PAvsAB_1_200422_c010	mono	PA	AB	PA	7.67	148.633	1419.01	987.861	0.413
PAvsAB_1_200422_c010	mono	PA	AB	PA	7.75	147.518	1418.55	988.054	0.415
PAvsAB_1_200422_c010	mono	PA	AB	PA	7.83	147.917	1418.43	988.527	0.415
PAvsAB_1_200422_c010	mono	PA	AB	PA	7.92	146.356	1418.45	988.596	0.415
PAvsAB_1_200422_c010	mono	PA	AB	PA	8	146.732	1418.61	988.539	0.414
PAvsAB_1_200422_c010	mono	PA	AB	PA	8.08	148.68	1418.59	987.799	0.417
PAvsAB_1_200422_c010	mono	PA	AB	PA	8.17	148.598	1418.09	988.563	0.418
PAvsAB_1_200422_c010	mono	PA	AB	PA	8.25	146.99	1418.35	988.781	0.417
PAvsAB_1_200422_c010	mono	PA	AB	PA	8.33	149.067	1417.88	988.356	0.417
PAvsAB_1_200422_c010	mono	PA	AB	PA	8.42	148.093	1418.34	988.718	0.417
PAvsAB_1_200422_c010	mono	PA	AB	PA	8.5	146.25	1418.17	989.178	0.414
PAvsAB_1_200422_c010	mono	PA	AB	PA	8.58	145.312	1418.21	989.486	0.409
PAvsAB_1_200422_c010	mono	PA	AB	PA	8.67	146.403	1418.6	988.956	0.413
PAvsAB_1_200422_c010	mono	PA	AB	PA	8.75	149.208	1418.13	989.322	0.417
PAvsAB_1_200422_c010	mono	PA	AB	PA	8.83	147.166	1417.97	989.755	0.412
PAvsAB_1_200422_c010	mono	PA	AB	PA	8.92	147.659	1418.35	990.417	0.417
PAvsAB_1_200422_c010	mono	PA	AB	PA	9	147.506	1418.02	990.721	0.415
PAvsAB_1_200422_c010	mono	PA	AB	PA	9.08	147.084	1418.29	990.995	0.415
PAvsAB_1_200422_c010	mono	PA	AB	PA	9.17	146.685	1418.22	991.034	0.414
PAvsAB_1_200422_c010	mono	PA	AB	PA	9.25	147.189	1418.76	990.426	0.416
PAvsAB_1_200422_c010	mono	PA	AB	PA	9.33	146.743	1419.02	990.737	0.415
PAvsAB_1_200422_c010	mono	PA	AB	PA	9.42	146.591	1418.56	991.434	0.417
PAvsAB_1_200422_c010	mono	PA	AB	PA	9.5	146.649	1418.8	991.791	0.416
PAvsAB_1_200422_c010	mono	PA	AB	PA	9.58	146.157	1418.55	991.364	0.417
PAvsAB_1_200422_c010	mono	PA	AB	PA	9.67	146.133	1417.95	991.209	0.416
PAvsAB_1_200422_c010	mono	PA	AB	PA	9.75	147.002	1418.43	991.464	0.418
PAvsAB_1_200422_c010	mono	PA	AB	PA	9.83	146.52	1418.21	991.462	0.417
PAvsAB_1_200422_c010	mono	PA	AB	PA	9.92	147.436	1418.48	992.033	0.42
PAvsAB_1_200422_c011	mono	PA	AB	PA	0	13.1792	228.489	1142.16	0.756
PAvsAB_1_200422_c011	mono	PA	AB	PA	0.08	13.6956	228.756	1142.63	0.767
PAvsAB_1_200422_c011	mono	PA	AB	PA	0.17	14.3762	228.684	1143.09	0.787
PAvsAB_1_200422_c011	mono	PA	AB	PA	0.25	14.4819	228.447	1143.34	0.779
PAvsAB_1_200422_c011	mono	PA	AB	PA	0.33	15.3034	227.749	1143.44	0.765
PAvsAB_1_200422_c011	mono	PA	AB	PA	0.42	16.1014	227.804	1143.31	0.721
PAvsAB_1_200422_c011	mono	PA	AB	PA	0.5	16.9933	227.422	1143.24	0.682
PAvsAB_1_200422_c011	mono	PA	AB	PA	0.58	18.1434	227.115	1143.09	0.646
PAvsAB_1_200422_c011	mono	PA	AB	PA	0.67	19.3287	227.09	1143.6	0.645
PAvsAB_1_200422_c011	mono	PA	AB	PA	0.75	20.6783	227.803	1143.75	0.623
PAvsAB_1_200422_c011	mono	PA	AB	PA	0.83	22.3917	228.68	1144.06	0.596
PAvsAB_1_200422_c011	mono	PA	AB	PA	0.92	24.5042	228.965	1144.15	0.563
PAvsAB_1_200422_c011	mono	PA	AB	PA	1	26.4288	229.287	1144.41	0.531
PAvsAB_1_200422_c011	mono	PA	AB	PA	1.08	28.6234	229.049	1143.95	0.51
PAvsAB_1_200422_c011	mono	PA	AB	PA	1.17	30.6772	228.649	1144.07	0.505
PAvsAB_1_200422_c011	mono	PA	AB	PA	1.25	32.5549	228.814	1143.98	0.513
PAvsAB_1_200422_c011	mono	PA	AB	PA	1.33	34.9489	228.178	1143.5	0.525
PAvsAB_1_200422_c011	mono	PA	AB	PA	1.42	37.6012	228.333	1143.32	0.518
PAvsAB_1_200422_c011	mono	PA	AB	PA	1.5	36.991	228.193	1144.01	0.497
PAvsAB_1_200422_c011	mono	PA	AB	PA	1.58	44.8304	227.346	1143.55	0.507
PAvsAB_1_200422_c011	mono	PA	AB	PA	1.67	47.7761	227.783	1143.36	0.521
PAvsAB_1_200422_c011	mono	PA	AB	PA	1.75	51.7075	227.835	1143.12	0.542
PAvsAB_1_200422_c011	mono	PA	AB	PA	1.83	56.66	227.75	1142.83	0.561
PAvsAB_1_200422_c011	mono	PA	AB	PA	1.92	62.7156	227.707	1142.63	0.581
PAvsAB_1_200422_c011	mono	PA	AB	PA	2	68.7947	227.483	1141.87	0.584
PAvsAB_1_200422_c011	mono	PA	AB	PA	2.08	76.6225	226.615	1141.51	0.566
PAvsAB_1_200422_c011	mono	PA	AB	PA	2.17	85.5416	225.707	1141.7	0.593
PAvsAB_1_200422_c011	mono	PA	AB	PA	2.25	94.3669	224.982	1141.13	0.615
PAvsAB_1_200422_c011	mono	PA	AB	PA	2.33	104.389	224.413	1141.45	0.638
PAvsAB_1_200422_c011	mono	PA	AB	PA	2.42	116.242	223.7	1142.05	0.665
PAvsAB_1_200422_c011	mono	PA	AB	PA	2.5	130.114	223.507	1141.81	0.703
PAvsAB_1_200422_c011	mono	PA	AB	PA	2.58	142.448	222.738	1141.55	0.729
PAvsAB_1_200422_c011	mono	PA	AB	PA	2.67	160.462	222.541	1140.89	0.763
PAvsAB_1_200422_c011	mono	PA	AB	PA	2.75	175.179	222.569	1140.84	0.8
PAvsAB_1_200422_c011	mono	PA	AB	PA	2.83	186.492	222.71	1140.98	0.813
PAvsAB_1_200422_c011	mono	PA	AB	PA	2.92	194.156	221.871	1140.76	0.821
PAvsAB_1_200422_c011	mono	PA	AB	PA	3	197.078	221.915	1140.45	0.823
PAvsAB_1_200422_c011	mono	PA	AB	PA	3.08	198.991	222.042	1140.55	0.827
PAvsAB_1_200422_c011	mono	PA	AB	PA	3.17	204.647	222.304	1140.17	0.829
PAvsAB_1_200422_c011	mono	PA	AB	PA	3.25	205.997	221.927	1140.21	0.829
PAvsAB_1_200422_c011	mono	PA	AB	PA	3.33	209.177	221.649	1140.17	0.831
PAvsAB_1_200422_c011	mono	PA	AB	PA	3.42	212.768	221.68	1139.57	0.838
PAvsAB_1_200422_c011	mono	PA	AB	PA	3.5	218.19	221.898	1138.63	0.845
PAvsAB_1_200422_c011	mono	PA	AB	PA	3.58	222.263	222.017	1138.45	0.848
PAvsAB_1_200422_c011	mono	PA	AB	PA	3.67	225.431	221.797	1137.98	0.85
PAvsAB_1_200422_c011	mono	PA	AB	PA	3.75	231.428	222.051	1137.89	0.853
PAvsAB_1_200422_c011	mono	PA	AB	PA	3.83	229.914	222.742	1137.05	0.845
PAvsAB_1_200422_c011	mono	PA	AB	PA	3.92	239.667	222.557	1136.99	0.854
PAvsAB_1_200422_c011	mono	PA	AB	PA	4	244.948	222.244	1136.07	0.851
PAvsAB_1_200422_c011	mono	PA	AB	PA	4.08	248.492	221.689	1136.37	0.851
PAvsAB_1_200422_c011	mono	PA	AB	PA	4.17	253.151	221.95	1135.93	0.848
PAvsAB_1_200422_c011	mono	PA	AB	PA	4.25	255.123	222.272	1136.71	0.851
PAvsAB_1_200422_c011	mono	PA	AB	PA	4.33	260.814	222.149	1136.78	0.852
PAvsAB_1_200422_c011	mono	PA	AB	PA	4.42	265.286	221.367	1137.13	0.858
PAvsAB_1_200422_c011	mono	PA	AB	PA	4.5	268.349	221.021	1136.82	0.859
PAvsAB_1_200422_c011	mono	PA	AB	PA	4.58	266.811	221.455	1136.35	0.855
PAvsAB_1_200422_c011	mono	PA	AB	PA	4.67	269.029	221.505	1136.52	0.854
PAvsAB_1_200422_c011	mono	PA	AB	PA	4.75	266.577	221.264	1137.29	0.853
PAvsAB_1_200422_c011	mono	PA	AB	PA	4.83	269.276	220.851	1136.58	0.855
PAvsAB_1_200422_c011	mono	PA	AB	PA	4.92	268.384	221.158	1136.62	0.854
PAvsAB_1_200422_c011	mono	PA	AB	PA	5	266.096	221.318	1136.46	0.851
PAvsAB_1_200422_c011	mono	PA	AB	PA	5.08	264.852	220.923	1136.64	0.852
PAvsAB_1_200422_c011	mono	PA	AB	PA	5.17	267.962	220.51	1136.44	0.853
PAvsAB_1_200422_c011	mono	PA	AB	PA	5.25	269.076	220.067	1135.96	0.853
PAvsAB_1_200422_c011	mono	PA	AB	PA	5.33	264.065	219.706	1136.39	0.852
PAvsAB_1_200422_c011	mono	PA	AB	PA	5.42	269.44	219.7	1135.61	0.853
PAvsAB_1_200422_c011	mono	PA	AB	PA	5.5	268.607	219.379	1136.06	0.853
PAvsAB_1_200422_c011	mono	PA	AB	PA	5.58	268.079	218.86	1136.3	0.853
PAvsAB_1_200422_c011	mono	PA	AB	PA	5.67	271.987	218.496	1136.28	0.854
PAvsAB_1_200422_c011	mono	PA	AB	PA	5.75	269.029	218.628	1136.11	0.853
PAvsAB_1_200422_c011	mono	PA	AB	PA	5.83	270.309	218.697	1135.81	0.854
PAvsAB_1_200422_c011	mono	PA	AB	PA	5.92	267.727	218.992	1136.46	0.853
PAvsAB_1_200422_c011	mono	PA	AB	PA	6	269.135	218.984	1136.04	0.855
PAvsAB_1_200422_c011	mono	PA	AB	PA	6.08	266.283	218.994	1136.05	0.855
PAvsAB_1_200422_c011	mono	PA	AB	PA	6.17	270.133	218.825	1135.95	0.858
PAvsAB_1_200422_c011	mono	PA	AB	PA	6.25	263.432	218.905	1136.72	0.856
PAvsAB_1_200422_c011	mono	PA	AB	PA	6.33	269.98	218.633	1136.52	0.858
PAvsAB_1_200422_c011	mono	PA	AB	PA	6.42	268.654	218.52	1137.22	0.857
PAvsAB_1_200422_c011	mono	PA	AB	PA	6.5	271.177	218.426	1137.26	0.859
PAvsAB_1_200422_c011	mono	PA	AB	PA	6.58	270.062	218.965	1137.1	0.855
PAvsAB_1_200422_c011	mono	PA	AB	PA	6.67	268.361	218.537	1137.54	0.855
PAvsAB_1_200422_c011	mono	PA	AB	PA	6.75	267.351	219.223	1137.42	0.855
PAvsAB_1_200422_c011	mono	PA	AB	PA	6.83	268.079	219.357	1137.42	0.856
PAvsAB_1_200422_c011	mono	PA	AB	PA	6.92	265.427	220.055	1137.24	0.856
PAvsAB_1_200422_c011	mono	PA	AB	PA	7	266.072	219.864	1137.56	0.856
PAvsAB_1_200422_c011	mono	PA	AB	PA	7.08	268.501	219.286	1137.85	0.855
PAvsAB_1_200422_c011	mono	PA	AB	PA	7.17	268.055	218.988	1137.46	0.855
PAvsAB_1_200422_c011	mono	PA	AB	PA	7.25	266.354	219.277	1137.51	0.855
PAvsAB_1_200422_c011	mono	PA	AB	PA	7.33	266.189	219.457	1137.51	0.855
PAvsAB_1_200422_c011	mono	PA	AB	PA	7.42	266.964	219.494	1138.05	0.856
PAvsAB_1_200422_c011	mono	PA	AB	PA	7.5	269.065	219.008	1137.79	0.858
PAvsAB_1_200422_c011	mono	PA	AB	PA	7.58	268.642	219.155	1138.12	0.856
PAvsAB_1_200422_c011	mono	PA	AB	PA	7.67	270.309	218.741	1138.48	0.857
PAvsAB_1_200422_c011	mono	PA	AB	PA	7.75	267.95	218.681	1138.71	0.856
PAvsAB_1_200422_c011	mono	PA	AB	PA	7.83	266.729	218.624	1139.07	0.855
PAvsAB_1_200422_c011	mono	PA	AB	PA	7.92	265.485	218.685	1139.19	0.854
PAvsAB_1_200422_c011	mono	PA	AB	PA	8	265.767	218.609	1139.05	0.854
PAvsAB_1_200422_c011	mono	PA	AB	PA	8.08	267.562	218.754	1138.67	0.854
PAvsAB_1_200422_c011	mono	PA	AB	PA	8.17	268.478	218.418	1138.98	0.855
PAvsAB_1_200422_c011	mono	PA	AB	PA	8.25	266.999	218.374	1139.12	0.853
PAvsAB_1_200422_c011	mono	PA	AB	PA	8.33	269.393	218.089	1138.92	0.856
PAvsAB_1_200422_c011	mono	PA	AB	PA	8.42	267.574	218.485	1139.29	0.854
PAvsAB_1_200422_c011	mono	PA	AB	PA	8.5	266.858	218.18	1139.83	0.855
PAvsAB_1_200422_c011	mono	PA	AB	PA	8.58	266.283	218.302	1140.11	0.854
PAvsAB_1_200422_c011	mono	PA	AB	PA	8.67	266.577	218.681	1139.66	0.853
PAvsAB_1_200422_c011	mono	PA	AB	PA	8.75	269.546	218.26	1139.89	0.855
PAvsAB_1_200422_c011	mono	PA	AB	PA	8.83	268.454	217.97	1140.41	0.856
PAvsAB_1_200422_c011	mono	PA	AB	PA	8.92	266.823	218.445	1140.97	0.854
PAvsAB_1_200422_c011	mono	PA	AB	PA	9	267.821	218.145	1141.27	0.856
PAvsAB_1_200422_c011	mono	PA	AB	PA	9.08	266.905	218.585	1141.6	0.854
PAvsAB_1_200422_c011	mono	PA	AB	PA	9.17	266.671	218.482	1141.42	0.854
PAvsAB_1_200422_c011	mono	PA	AB	PA	9.25	263.971	218.92	1141.43	0.852
PAvsAB_1_200422_c011	mono	PA	AB	PA	9.33	267.609	219.176	1141.53	0.854
PAvsAB_1_200422_c011	mono	PA	AB	PA	9.42	265.427	218.682	1142.06	0.853
PAvsAB_1_200422_c011	mono	PA	AB	PA	9.5	264.476	218.951	1142.61	0.854
PAvsAB_1_200422_c011	mono	PA	AB	PA	9.58	264.323	218.62	1142.1	0.852
PAvsAB_1_200422_c011	mono	PA	AB	PA	9.67	265.344	218.1	1141.84	0.854
PAvsAB_1_200422_c011	mono	PA	AB	PA	9.75	265.039	218.573	1142.16	0.853
PAvsAB_1_200422_c011	mono	PA	AB	PA	9.83	264.03	218.414	1142.24	0.852
PAvsAB_1_200422_c011	mono	PA	AB	PA	9.92	264.347	218.659	1142.71	0.85
PAvsAB_1_200422_c013	mono	PA	AB	PA	0	25.2553	438.498	1556.98	0.625
PAvsAB_1_200422_c013	mono	PA	AB	PA	0.08	27.086	438.741	1556.74	0.626
PAvsAB_1_200422_c013	mono	PA	AB	PA	0.17	27.2386	437.935	1558.39	0.678
PAvsAB_1_200422_c013	mono	PA	AB	PA	0.25	27.6963	437.474	1559.45	0.692
PAvsAB_1_200422_c013	mono	PA	AB	PA	0.33	28.3652	436.929	1560.24	0.7
PAvsAB_1_200422_c013	mono	PA	AB	PA	0.42	29.4566	436.79	1560.31	0.716
PAvsAB_1_200422_c013	mono	PA	AB	PA	0.5	29.4332	436.196	1560.75	0.727
PAvsAB_1_200422_c013	mono	PA	AB	PA	0.58	30.5715	435.753	1560.75	0.747
PAvsAB_1_200422_c013	mono	PA	AB	PA	0.67	31.44	435.235	1561.16	0.772
PAvsAB_1_200422_c013	mono	PA	AB	PA	0.75	33.0008	435.281	1560.6	0.789
PAvsAB_1_200422_c013	mono	PA	AB	PA	0.83	35.6414	435.028	1559.92	0.782
PAvsAB_1_200422_c013	mono	PA	AB	PA	0.92	38.2349	434.15	1558.47	0.756
PAvsAB_1_200422_c013	mono	PA	AB	PA	1	41.6266	433.701	1557.33	0.714
PAvsAB_1_200422_c013	mono	PA	AB	PA	1.08	44.936	432.837	1555.52	0.674
PAvsAB_1_200422_c013	mono	PA	AB	PA	1.17	48.1516	432.36	1554.73	0.649
PAvsAB_1_200422_c013	mono	PA	AB	PA	1.25	51.3789	432.285	1554.11	0.631
PAvsAB_1_200422_c013	mono	PA	AB	PA	1.33	55.4864	431.204	1552.9	0.642
PAvsAB_1_200422_c013	mono	PA	AB	PA	1.42	59.9108	430.742	1552.5	0.667
PAvsAB_1_200422_c013	mono	PA	AB	PA	1.5	65.2271	429.132	1552.66	0.712
PAvsAB_1_200422_c013	mono	PA	AB	PA	1.58	71.3883	429.685	1552.7	0.748
PAvsAB_1_200422_c013	mono	PA	AB	PA	1.67	77.9721	429.476	1552.64	0.782
PAvsAB_1_200422_c013	mono	PA	AB	PA	1.75	85.2482	429.443	1552.27	0.8
PAvsAB_1_200422_c013	mono	PA	AB	PA	1.83	93.6158	429.54	1552.02	0.832
PAvsAB_1_200422_c013	mono	PA	AB	PA	1.92	101.303	429.616	1551.35	0.858
PAvsAB_1_200422_c013	mono	PA	AB	PA	2	116.148	430.162	1550.37	0.872
PAvsAB_1_200422_c013	mono	PA	AB	PA	2.08	127.614	429.911	1549.64	0.851
PAvsAB_1_200422_c013	mono	PA	AB	PA	2.17	144.22	428.868	1550.03	0.822
PAvsAB_1_200422_c013	mono	PA	AB	PA	2.25	159.042	428.35	1549.48	0.803
PAvsAB_1_200422_c013	mono	PA	AB	PA	2.33	178.383	427.876	1549.88	0.792
PAvsAB_1_200422_c013	mono	PA	AB	PA	2.42	198.38	427.001	1549.84	0.777
PAvsAB_1_200422_c013	mono	PA	AB	PA	2.5	220.937	428.185	1549.4	0.746
PAvsAB_1_200422_c013	mono	PA	AB	PA	2.58	242.976	428.546	1549.66	0.726
PAvsAB_1_200422_c013	mono	PA	AB	PA	2.67	272.339	429.151	1549.79	0.708
PAvsAB_1_200422_c013	mono	PA	AB	PA	2.75	297.911	429.786	1550.06	0.704
PAvsAB_1_200422_c013	mono	PA	AB	PA	2.83	311.196	430.179	1549.68	0.696
PAvsAB_1_200422_c013	mono	PA	AB	PA	2.92	317.791	429.661	1549.43	0.694
PAvsAB_1_200422_c013	mono	PA	AB	PA	3	320.631	429.56	1548.97	0.693
PAvsAB_1_200422_c013	mono	PA	AB	PA	3.08	321.242	429.568	1549.14	0.691
PAvsAB_1_200422_c013	mono	PA	AB	PA	3.17	328.846	429.744	1548.61	0.69
PAvsAB_1_200422_c013	mono	PA	AB	PA	3.25	329.562	429.289	1548.52	0.69
PAvsAB_1_200422_c013	mono	PA	AB	PA	3.33	333.717	429.112	1548.37	0.689
PAvsAB_1_200422_c013	mono	PA	AB	PA	3.42	336.357	428.96	1548.06	0.688
PAvsAB_1_200422_c013	mono	PA	AB	PA	3.5	342.272	429.138	1547.46	0.687
PAvsAB_1_200422_c013	mono	PA	AB	PA	3.58	347.858	428.804	1547.5	0.686
PAvsAB_1_200422_c013	mono	PA	AB	PA	3.67	351.414	428.165	1547.38	0.688
PAvsAB_1_200422_c013	mono	PA	AB	PA	3.75	356.836	428.013	1547.3	0.69
PAvsAB_1_200422_c013	mono	PA	AB	PA	3.83	372.128	430.854	1548.34	0.715
PAvsAB_1_200422_c013	mono	PA	AB	PA	3.92	384.251	429.132	1548.87	0.708
PAvsAB_1_200422_c013	mono	PA	AB	PA	4	392.137	428.497	1548.17	0.709
PAvsAB_1_200422_c013	mono	PA	AB	PA	4.08	396.315	427.854	1548.32	0.708
PAvsAB_1_200422_c013	mono	PA	AB	PA	4.17	411.736	428.711	1548.98	0.731
PAvsAB_1_200422_c013	mono	PA	AB	PA	4.25	414.881	428.625	1549.43	0.731
PAvsAB_1_200422_c013	mono	PA	AB	PA	4.33	424.622	427.982	1549.3	0.733
PAvsAB_1_200422_c013	mono	PA	AB	PA	4.42	429.41	426.841	1549.58	0.733
PAvsAB_1_200422_c013	mono	PA	AB	PA	4.5	434.538	426.639	1549.16	0.733
PAvsAB_1_200422_c013	mono	PA	AB	PA	4.58	436.205	427.232	1548.68	0.733
PAvsAB_1_200422_c013	mono	PA	AB	PA	4.67	439.174	427.059	1548.9	0.733
PAvsAB_1_200422_c013	mono	PA	AB	PA	4.75	437.237	426.904	1549.51	0.732
PAvsAB_1_200422_c013	mono	PA	AB	PA	4.83	443.105	426.668	1548.79	0.736
PAvsAB_1_200422_c013	mono	PA	AB	PA	4.92	441.896	426.854	1548.81	0.736
PAvsAB_1_200422_c013	mono	PA	AB	PA	5	443.645	427.484	1548.51	0.74
PAvsAB_1_200422_c013	mono	PA	AB	PA	5.08	442.671	427.171	1548.64	0.741
PAvsAB_1_200422_c013	mono	PA	AB	PA	5.17	445.804	426.932	1548.3	0.742
PAvsAB_1_200422_c013	mono	PA	AB	PA	5.25	447.882	426.78	1547.91	0.744
PAvsAB_1_200422_c013	mono	PA	AB	PA	5.33	446.18	426.521	1548.32	0.744
PAvsAB_1_200422_c013	mono	PA	AB	PA	5.42	450.874	426.647	1547.55	0.745
PAvsAB_1_200422_c013	mono	PA	AB	PA	5.5	449.525	426.232	1548.02	0.746
PAvsAB_1_200422_c013	mono	PA	AB	PA	5.58	451.062	425.742	1548.05	0.747
PAvsAB_1_200422_c013	mono	PA	AB	PA	5.67	453.843	425.396	1547.95	0.747
PAvsAB_1_200422_c013	mono	PA	AB	PA	5.75	453.82	425.343	1547.77	0.75
PAvsAB_1_200422_c013	mono	PA	AB	PA	5.83	453.773	425.549	1547.6	0.75
PAvsAB_1_200422_c013	mono	PA	AB	PA	5.92	451.731	425.56	1548.15	0.749
PAvsAB_1_200422_c013	mono	PA	AB	PA	6	453.022	425.575	1547.72	0.751
PAvsAB_1_200422_c013	mono	PA	AB	PA	6.08	452.376	425.508	1547.75	0.752
PAvsAB_1_200422_c013	mono	PA	AB	PA	6.17	455.123	425.255	1547.54	0.751
PAvsAB_1_200422_c013	mono	PA	AB	PA	6.25	451.637	425.006	1548.31	0.751
PAvsAB_1_200422_c013	mono	PA	AB	PA	6.33	455.956	425.015	1547.79	0.752
PAvsAB_1_200422_c013	mono	PA	AB	PA	6.42	454.876	424.689	1548.32	0.751
PAvsAB_1_200422_c013	mono	PA	AB	PA	6.5	455.58	424.812	1548.29	0.75
PAvsAB_1_200422_c013	mono	PA	AB	PA	6.58	455.064	425.189	1548.25	0.748
PAvsAB_1_200422_c013	mono	PA	AB	PA	6.67	453.315	424.753	1548.6	0.749
PAvsAB_1_200422_c013	mono	PA	AB	PA	6.75	452.705	425.16	1548.55	0.748
PAvsAB_1_200422_c013	mono	PA	AB	PA	6.83	452.705	425.328	1548.44	0.749
PAvsAB_1_200422_c013	mono	PA	AB	PA	6.92	450.651	425.806	1548.44	0.748
PAvsAB_1_200422_c013	mono	PA	AB	PA	7	450.018	425.5	1548.79	0.748
PAvsAB_1_200422_c013	mono	PA	AB	PA	7.08	452.646	425.128	1548.76	0.748
PAvsAB_1_200422_c013	mono	PA	AB	PA	7.17	452.858	424.947	1548.56	0.75
PAvsAB_1_200422_c013	mono	PA	AB	PA	7.25	451.872	425.133	1548.64	0.749
PAvsAB_1_200422_c013	mono	PA	AB	PA	7.33	449.982	425.344	1548.82	0.748
PAvsAB_1_200422_c013	mono	PA	AB	PA	7.42	451.367	425.344	1548.88	0.746
PAvsAB_1_200422_c013	mono	PA	AB	PA	7.5	452.67	425.072	1548.71	0.748
PAvsAB_1_200422_c013	mono	PA	AB	PA	7.58	451.837	425.163	1548.98	0.747
PAvsAB_1_200422_c013	mono	PA	AB	PA	7.67	452.318	424.769	1549.17	0.746
PAvsAB_1_200422_c013	mono	PA	AB	PA	7.75	450.687	424.694	1549.37	0.747
PAvsAB_1_200422_c013	mono	PA	AB	PA	7.83	448.715	424.629	1549.75	0.745
PAvsAB_1_200422_c013	mono	PA	AB	PA	7.92	448.246	424.586	1549.88	0.746
PAvsAB_1_200422_c013	mono	PA	AB	PA	8	447.999	424.654	1549.84	0.745
PAvsAB_1_200422_c013	mono	PA	AB	PA	8.08	450.898	424.823	1549.34	0.746
PAvsAB_1_200422_c013	mono	PA	AB	PA	8.17	450.37	424.577	1549.49	0.747
PAvsAB_1_200422_c013	mono	PA	AB	PA	8.25	449.255	424.538	1549.77	0.746
PAvsAB_1_200422_c013	mono	PA	AB	PA	8.33	450.792	424.346	1549.5	0.747
PAvsAB_1_200422_c013	mono	PA	AB	PA	8.42	449.466	424.537	1549.87	0.746
PAvsAB_1_200422_c013	mono	PA	AB	PA	8.5	447.365	424.419	1550.23	0.746
PAvsAB_1_200422_c013	mono	PA	AB	PA	8.58	446.391	424.431	1550.44	0.744
PAvsAB_1_200422_c013	mono	PA	AB	PA	8.67	447.26	424.724	1550.15	0.744
PAvsAB_1_200422_c013	mono	PA	AB	PA	8.75	448.785	424.512	1550.02	0.745
PAvsAB_1_200422_c013	mono	PA	AB	PA	8.83	447.541	424.161	1550.51	0.743
PAvsAB_1_200422_c013	mono	PA	AB	PA	8.92	445.898	424.398	1550.85	0.742
PAvsAB_1_200422_c013	mono	PA	AB	PA	9	445.652	424.119	1551.09	0.742
PAvsAB_1_200422_c013	mono	PA	AB	PA	9.08	445.136	424.448	1551.23	0.74
PAvsAB_1_200422_c013	mono	PA	AB	PA	9.17	442.953	424.332	1551.45	0.74
PAvsAB_1_200422_c013	mono	PA	AB	PA	9.25	442.964	424.761	1551.28	0.739
PAvsAB_1_200422_c013	mono	PA	AB	PA	9.33	442.648	424.849	1551.4	0.738
PAvsAB_1_200422_c013	mono	PA	AB	PA	9.42	442.53	424.48	1551.65	0.738
PAvsAB_1_200422_c013	mono	PA	AB	PA	9.5	439.573	424.664	1552.12	0.736
PAvsAB_1_200422_c013	mono	PA	AB	PA	9.58	441.04	424.397	1551.88	0.738
PAvsAB_1_200422_c013	mono	PA	AB	PA	9.67	442.237	424.094	1551.72	0.741
PAvsAB_1_200422_c013	mono	PA	AB	PA	9.75	441.908	424.362	1551.79	0.739
PAvsAB_1_200422_c013	mono	PA	AB	PA	9.83	439.995	424.257	1552.09	0.738
PAvsAB_1_200422_c013	mono	PA	AB	PA	9.92	440.746	424.36	1552.2	0.737
PAvsAB_1_200422_c014	mono	PA	AB	PA	0	24.1638	685.71	1611.04	0.618
PAvsAB_1_200422_c014	mono	PA	AB	PA	0.08	25.267	685.547	1611.32	0.607
PAvsAB_1_200422_c014	mono	PA	AB	PA	0.17	26.0415	685.51	1611.89	0.615
PAvsAB_1_200422_c014	mono	PA	AB	PA	0.25	26.5462	685.208	1612.17	0.622
PAvsAB_1_200422_c014	mono	PA	AB	PA	0.33	26.9921	684.782	1612.36	0.643
PAvsAB_1_200422_c014	mono	PA	AB	PA	0.42	28.0953	685.169	1612.65	0.672
PAvsAB_1_200422_c014	mono	PA	AB	PA	0.5	28.776	685.089	1613.03	0.695
PAvsAB_1_200422_c014	mono	PA	AB	PA	0.58	30.1138	684.457	1613.13	0.708
PAvsAB_1_200422_c014	mono	PA	AB	PA	0.67	31.5339	683.527	1613.66	0.702
PAvsAB_1_200422_c014	mono	PA	AB	PA	0.75	33.2238	683.288	1613.57	0.68
PAvsAB_1_200422_c014	mono	PA	AB	PA	0.83	35.2541	682.977	1613.65	0.666
PAvsAB_1_200422_c014	mono	PA	AB	PA	0.92	38.0824	681.799	1613.5	0.632
PAvsAB_1_200422_c014	mono	PA	AB	PA	1	40.4178	681.522	1613.69	0.612
PAvsAB_1_200422_c014	mono	PA	AB	PA	1.08	43.4691	681.108	1613.43	0.604
PAvsAB_1_200422_c014	mono	PA	AB	PA	1.17	46.6142	680.909	1614.22	0.608
PAvsAB_1_200422_c014	mono	PA	AB	PA	1.25	49.4191	681.092	1614.63	0.609
PAvsAB_1_200422_c014	mono	PA	AB	PA	1.33	52.8342	680.675	1614.66	0.61
PAvsAB_1_200422_c014	mono	PA	AB	PA	1.42	56.66	679.911	1614.62	0.613
PAvsAB_1_200422_c014	mono	PA	AB	PA	1.5	61.4365	678.551	1615.43	0.6
PAvsAB_1_200422_c014	mono	PA	AB	PA	1.58	66.2481	677.888	1615.91	0.603
PAvsAB_1_200422_c014	mono	PA	AB	PA	1.67	70.9189	677.211	1616.27	0.603
PAvsAB_1_200422_c014	mono	PA	AB	PA	1.75	76.0826	677.566	1616.48	0.624
PAvsAB_1_200422_c014	mono	PA	AB	PA	1.83	82.1969	677.1	1616.89	0.638
PAvsAB_1_200422_c014	mono	PA	AB	PA	1.92	87.2668	676.736	1617.75	0.635
PAvsAB_1_200422_c014	mono	PA	AB	PA	2	92.7473	676.583	1618.51	0.618
PAvsAB_1_200422_c014	mono	PA	AB	PA	2.08	101.068	675.546	1618.84	0.633
PAvsAB_1_200422_c014	mono	PA	AB	PA	2.17	112.369	674.671	1619.98	0.642
PAvsAB_1_200422_c014	mono	PA	AB	PA	2.25	126.147	673.32	1620.53	0.644
PAvsAB_1_200422_c014	mono	PA	AB	PA	2.33	135.876	672.731	1622.37	0.604
PAvsAB_1_200422_c014	mono	PA	AB	PA	2.42	150.428	671.013	1623.85	0.599
PAvsAB_1_200422_c014	mono	PA	AB	PA	2.5	169.757	668.638	1625.23	0.605
PAvsAB_1_200422_c014	mono	PA	AB	PA	2.58	187.818	666.872	1625.78	0.629
PAvsAB_1_200422_c014	mono	PA	AB	PA	2.67	208.415	666.03	1627.02	0.64
PAvsAB_1_200422_c014	mono	PA	AB	PA	2.75	221.676	665.608	1627.55	0.647
PAvsAB_1_200422_c014	mono	PA	AB	PA	2.83	219.646	667.407	1626.62	0.634
PAvsAB_1_200422_c014	mono	PA	AB	PA	2.92	222.99	667.227	1626.26	0.626
PAvsAB_1_200422_c014	mono	PA	AB	PA	3	225.631	667.316	1625.94	0.628
PAvsAB_1_200422_c014	mono	PA	AB	PA	3.08	225.959	667.488	1626.16	0.627
PAvsAB_1_200422_c014	mono	PA	AB	PA	3.17	231.499	667.963	1626.01	0.623
PAvsAB_1_200422_c014	mono	PA	AB	PA	3.25	230.536	668.448	1625.75	0.634
PAvsAB_1_200422_c014	mono	PA	AB	PA	3.33	234.069	667.54	1625.42	0.627
PAvsAB_1_200422_c014	mono	PA	AB	PA	3.42	241.709	666.577	1626.4	0.647
PAvsAB_1_200422_c014	mono	PA	AB	PA	3.5	246.262	666.745	1625.7	0.649
PAvsAB_1_200422_c014	mono	PA	AB	PA	3.58	249.384	667.16	1625.63	0.648
PAvsAB_1_200422_c014	mono	PA	AB	PA	3.67	252.024	667.25	1625.28	0.65
PAvsAB_1_200422_c014	mono	PA	AB	PA	3.75	255.252	668.058	1625.13	0.65
PAvsAB_1_200422_c014	mono	PA	AB	PA	3.83	261.929	667.025	1624.63	0.638
PAvsAB_1_200422_c014	mono	PA	AB	PA	3.92	264.347	667.633	1624.18	0.648
PAvsAB_1_200422_c014	mono	PA	AB	PA	4	270.086	667.96	1623.51	0.653
PAvsAB_1_200422_c014	mono	PA	AB	PA	4.08	283.84	665.585	1625.17	0.65
PAvsAB_1_200422_c014	mono	PA	AB	PA	4.17	295.118	664.109	1623.9	0.629
PAvsAB_1_200422_c014	mono	PA	AB	PA	4.25	296.878	664.62	1623.85	0.627
PAvsAB_1_200422_c014	mono	PA	AB	PA	4.33	300.094	665.115	1623.92	0.628
PAvsAB_1_200422_c014	mono	PA	AB	PA	4.42	303.849	664.054	1624.76	0.641
PAvsAB_1_200422_c014	mono	PA	AB	PA	4.5	305.856	664.254	1624.5	0.646
PAvsAB_1_200422_c014	mono	PA	AB	PA	4.58	310.539	664.659	1623.73	0.652
PAvsAB_1_200422_c014	mono	PA	AB	PA	4.67	313.085	664.952	1623.57	0.655
PAvsAB_1_200422_c014	mono	PA	AB	PA	4.75	312.463	665.161	1623.84	0.653
PAvsAB_1_200422_c014	mono	PA	AB	PA	4.83	315.245	665.24	1623.33	0.657
PAvsAB_1_200422_c014	mono	PA	AB	PA	4.92	315.937	665.47	1623.33	0.656
PAvsAB_1_200422_c014	mono	PA	AB	PA	5	320.127	664.197	1622.73	0.643
PAvsAB_1_200422_c014	mono	PA	AB	PA	5.08	317.674	663.69	1622.68	0.644
PAvsAB_1_200422_c014	mono	PA	AB	PA	5.17	318.812	663.781	1622.65	0.645
PAvsAB_1_200422_c014	mono	PA	AB	PA	5.25	319.575	663.628	1622.37	0.647
PAvsAB_1_200422_c014	mono	PA	AB	PA	5.33	316.876	663.361	1622.56	0.645
PAvsAB_1_200422_c014	mono	PA	AB	PA	5.42	320.232	663.702	1622.25	0.648
PAvsAB_1_200422_c014	mono	PA	AB	PA	5.5	318.66	663.419	1622.34	0.648
PAvsAB_1_200422_c014	mono	PA	AB	PA	5.58	317.521	663.289	1622.38	0.648
PAvsAB_1_200422_c014	mono	PA	AB	PA	5.67	318.777	663.614	1622.52	0.649
PAvsAB_1_200422_c014	mono	PA	AB	PA	5.75	318.308	663.158	1622.1	0.651
PAvsAB_1_200422_c014	mono	PA	AB	PA	5.83	319.587	663.429	1622.02	0.65
PAvsAB_1_200422_c014	mono	PA	AB	PA	5.92	317.322	663.359	1622.41	0.647
PAvsAB_1_200422_c014	mono	PA	AB	PA	6	319.728	663.652	1622.2	0.649
PAvsAB_1_200422_c014	mono	PA	AB	PA	6.08	319.399	663.278	1621.93	0.65
PAvsAB_1_200422_c014	mono	PA	AB	PA	6.17	320.268	663.53	1622	0.651
PAvsAB_1_200422_c014	mono	PA	AB	PA	6.25	316.759	663.124	1622.4	0.648
PAvsAB_1_200422_c014	mono	PA	AB	PA	6.33	319.223	663.453	1622.26	0.65
PAvsAB_1_200422_c014	mono	PA	AB	PA	6.42	324.093	663.625	1623.99	0.66
PAvsAB_1_200422_c014	mono	PA	AB	PA	6.5	325.138	663.91	1624.13	0.66
PAvsAB_1_200422_c014	mono	PA	AB	PA	6.58	325.807	664.12	1624.15	0.659
PAvsAB_1_200422_c014	mono	PA	AB	PA	6.67	323.331	663.739	1624.32	0.659
PAvsAB_1_200422_c014	mono	PA	AB	PA	6.75	324.117	663.979	1624.31	0.658
PAvsAB_1_200422_c014	mono	PA	AB	PA	6.83	325.502	664.168	1624.18	0.658
PAvsAB_1_200422_c014	mono	PA	AB	PA	6.92	325.197	664.239	1624.12	0.657
PAvsAB_1_200422_c014	mono	PA	AB	PA	7	325.103	664.178	1624.25	0.658
PAvsAB_1_200422_c014	mono	PA	AB	PA	7.08	323.812	664.154	1624.53	0.657
PAvsAB_1_200422_c014	mono	PA	AB	PA	7.17	323.014	663.717	1624.26	0.659
PAvsAB_1_200422_c014	mono	PA	AB	PA	7.25	322.626	663.765	1624.33	0.657
PAvsAB_1_200422_c014	mono	PA	AB	PA	7.33	322.45	664.006	1624.58	0.656
PAvsAB_1_200422_c014	mono	PA	AB	PA	7.42	323.037	664.147	1624.69	0.656
PAvsAB_1_200422_c014	mono	PA	AB	PA	7.5	322.849	664.012	1624.6	0.658
PAvsAB_1_200422_c014	mono	PA	AB	PA	7.58	323.108	664.208	1624.84	0.655
PAvsAB_1_200422_c014	mono	PA	AB	PA	7.67	321.488	664.103	1625.11	0.655
PAvsAB_1_200422_c014	mono	PA	AB	PA	7.75	320.209	663.903	1625.22	0.655
PAvsAB_1_200422_c014	mono	PA	AB	PA	7.83	319.188	663.913	1625.46	0.653
PAvsAB_1_200422_c014	mono	PA	AB	PA	7.92	318.296	663.781	1625.56	0.652
PAvsAB_1_200422_c014	mono	PA	AB	PA	8	318.789	663.906	1625.47	0.653
PAvsAB_1_200422_c014	mono	PA	AB	PA	8.08	320.315	663.903	1625.23	0.654
PAvsAB_1_200422_c014	mono	PA	AB	PA	8.17	319.552	663.936	1625.36	0.655
PAvsAB_1_200422_c014	mono	PA	AB	PA	8.25	318.472	663.871	1625.57	0.653
PAvsAB_1_200422_c014	mono	PA	AB	PA	8.33	319.352	663.821	1625.39	0.655
PAvsAB_1_200422_c014	mono	PA	AB	PA	8.42	319.106	664.014	1625.65	0.652
PAvsAB_1_200422_c014	mono	PA	AB	PA	8.5	316.923	663.876	1625.95	0.652
PAvsAB_1_200422_c014	mono	PA	AB	PA	8.58	316.336	663.965	1626.24	0.649
PAvsAB_1_200422_c014	mono	PA	AB	PA	8.67	317.651	664.041	1625.94	0.651
PAvsAB_1_200422_c014	mono	PA	AB	PA	8.75	317.709	663.894	1625.87	0.65
PAvsAB_1_200422_c014	mono	PA	AB	PA	8.83	315.503	663.889	1626.37	0.65
PAvsAB_1_200422_c014	mono	PA	AB	PA	8.92	315.597	664.099	1626.64	0.647
PAvsAB_1_200422_c014	mono	PA	AB	PA	9	314.435	663.992	1626.84	0.648
PAvsAB_1_200422_c014	mono	PA	AB	PA	9.08	314.329	664.164	1627.07	0.646
PAvsAB_1_200422_c014	mono	PA	AB	PA	9.17	313.801	664.208	1627.12	0.646
PAvsAB_1_200422_c014	mono	PA	AB	PA	9.25	314.81	664.411	1627.11	0.644
PAvsAB_1_200422_c014	mono	PA	AB	PA	9.33	315.608	664.765	1627.35	0.643
PAvsAB_1_200422_c014	mono	PA	AB	PA	9.42	313.285	664.286	1627.47	0.643
PAvsAB_1_200422_c014	mono	PA	AB	PA	9.5	311.56	664.541	1628.11	0.636
PAvsAB_1_200422_c014	mono	PA	AB	PA	9.58	310.703	664.181	1627.91	0.638
PAvsAB_1_200422_c014	mono	PA	AB	PA	9.67	310.726	663.871	1627.65	0.639
PAvsAB_1_200422_c014	mono	PA	AB	PA	9.75	310.55	664.07	1627.93	0.638
PAvsAB_1_200422_c014	mono	PA	AB	PA	9.83	309.917	664.064	1628.01	0.637
PAvsAB_1_200422_c014	mono	PA	AB	PA	9.92	310.034	664.308	1628.4	0.634
PAvsAB_1_200422_c015	mono	PA	AB	PA	0	16.8642	536.611	1743.58	0.731
PAvsAB_1_200422_c015	mono	PA	AB	PA	0.08	17.5332	536.763	1744.48	0.738
PAvsAB_1_200422_c015	mono	PA	AB	PA	0.17	18.1786	536.965	1745.09	0.723
PAvsAB_1_200422_c015	mono	PA	AB	PA	0.25	19.0353	536.832	1745.79	0.696
PAvsAB_1_200422_c015	mono	PA	AB	PA	0.33	20.0915	536.797	1746.86	0.66
PAvsAB_1_200422_c015	mono	PA	AB	PA	0.42	21.3707	536.968	1746.66	0.636
PAvsAB_1_200422_c015	mono	PA	AB	PA	0.5	22.0045	536.73	1746.91	0.623
PAvsAB_1_200422_c015	mono	PA	AB	PA	0.58	23.4949	536.874	1746.92	0.613
PAvsAB_1_200422_c015	mono	PA	AB	PA	0.67	24.8445	537.188	1747.56	0.591
PAvsAB_1_200422_c015	mono	PA	AB	PA	0.75	26.2058	538.312	1747.95	0.564
PAvsAB_1_200422_c015	mono	PA	AB	PA	0.83	28.2948	539.266	1748.6	0.538
PAvsAB_1_200422_c015	mono	PA	AB	PA	0.92	30.2547	539.686	1749.07	0.537
PAvsAB_1_200422_c015	mono	PA	AB	PA	1	32.3319	540.789	1750.11	0.529
PAvsAB_1_200422_c015	mono	PA	AB	PA	1.08	34.8903	541.175	1749.83	0.499
PAvsAB_1_200422_c015	mono	PA	AB	PA	1.17	37.4487	541.564	1750.67	0.469
PAvsAB_1_200422_c015	mono	PA	AB	PA	1.25	40.676	542.8	1751.88	0.446
PAvsAB_1_200422_c015	mono	PA	AB	PA	1.33	44.9243	543.395	1752.11	0.431
PAvsAB_1_200422_c015	mono	PA	AB	PA	1.42	50.2523	544.043	1751.84	0.425
PAvsAB_1_200422_c015	mono	PA	AB	PA	1.5	56.5661	544.006	1752.02	0.428
PAvsAB_1_200422_c015	mono	PA	AB	PA	1.58	60.8027	544.526	1751.92	0.432
PAvsAB_1_200422_c015	mono	PA	AB	PA	1.67	65.9312	544.889	1751.43	0.44
PAvsAB_1_200422_c015	mono	PA	AB	PA	1.75	70.7194	545.429	1751.38	0.447
PAvsAB_1_200422_c015	mono	PA	AB	PA	1.83	77.9251	545.51	1751.14	0.447
PAvsAB_1_200422_c015	mono	PA	AB	PA	1.92	84.4502	546.068	1750.94	0.44
PAvsAB_1_200422_c015	mono	PA	AB	PA	2	95.4935	546	1749.89	0.451
PAvsAB_1_200422_c015	mono	PA	AB	PA	2.08	104.025	545.993	1749.36	0.453
PAvsAB_1_200422_c015	mono	PA	AB	PA	2.17	114.4	546.12	1748.48	0.471
PAvsAB_1_200422_c015	mono	PA	AB	PA	2.25	123.542	546.399	1747.35	0.477
PAvsAB_1_200422_c015	mono	PA	AB	PA	2.33	138.986	546.738	1747.01	0.493
PAvsAB_1_200422_c015	mono	PA	AB	PA	2.42	154.477	546.492	1747.29	0.514
PAvsAB_1_200422_c015	mono	PA	AB	PA	2.5	176.611	548.045	1746.02	0.55
PAvsAB_1_200422_c015	mono	PA	AB	PA	2.58	194.285	548.071	1746.25	0.557
PAvsAB_1_200422_c015	mono	PA	AB	PA	2.67	214.611	549.78	1745.4	0.571
PAvsAB_1_200422_c015	mono	PA	AB	PA	2.75	230.337	549.823	1746.39	0.572
PAvsAB_1_200422_c015	mono	PA	AB	PA	2.83	240.242	550.774	1747.84	0.585
PAvsAB_1_200422_c015	mono	PA	AB	PA	2.92	256.719	551.123	1745.71	0.614
PAvsAB_1_200422_c015	mono	PA	AB	PA	3	257.669	551.512	1745.78	0.617
PAvsAB_1_200422_c015	mono	PA	AB	PA	3.08	258.819	551.682	1746.22	0.619
PAvsAB_1_200422_c015	mono	PA	AB	PA	3.17	263.044	552.644	1745.5	0.62
PAvsAB_1_200422_c015	mono	PA	AB	PA	3.25	262.763	551.964	1746.08	0.619
PAvsAB_1_200422_c015	mono	PA	AB	PA	3.33	265.72	551.885	1745.72	0.625
PAvsAB_1_200422_c015	mono	PA	AB	PA	3.42	266.741	551.64	1745.64	0.627
PAvsAB_1_200422_c015	mono	PA	AB	PA	3.5	269.17	551.583	1745.69	0.63
PAvsAB_1_200422_c015	mono	PA	AB	PA	3.58	273.618	551.54	1746.48	0.635
PAvsAB_1_200422_c015	mono	PA	AB	PA	3.67	275.895	551.239	1746.73	0.637
PAvsAB_1_200422_c015	mono	PA	AB	PA	3.75	286.422	552.535	1746.93	0.652
PAvsAB_1_200422_c015	mono	PA	AB	PA	3.83	292.571	552.048	1746.12	0.642
PAvsAB_1_200422_c015	mono	PA	AB	PA	3.92	296.831	551.546	1746.46	0.647
PAvsAB_1_200422_c015	mono	PA	AB	PA	4	298.709	551.775	1746.86	0.651
PAvsAB_1_200422_c015	mono	PA	AB	PA	4.08	298.709	551.775	1746.86	0.651
PAvsAB_1_200422_c015	mono	PA	AB	PA	4.17	298.709	551.775	1746.86	0.651
PAvsAB_1_200422_c015	mono	PA	AB	PA	4.25	315.644	551.232	1746.32	0.67
PAvsAB_1_200422_c015	mono	PA	AB	PA	4.33	319.716	551.286	1746.97	0.674
PAvsAB_1_200422_c015	mono	PA	AB	PA	4.42	323.389	550.782	1747.15	0.677
PAvsAB_1_200422_c015	mono	PA	AB	PA	4.5	324.61	550.574	1747.17	0.678
PAvsAB_1_200422_c015	mono	PA	AB	PA	4.58	324.551	550.919	1747.06	0.675
PAvsAB_1_200422_c015	mono	PA	AB	PA	4.67	325.901	551.205	1747.3	0.671
PAvsAB_1_200422_c015	mono	PA	AB	PA	4.75	326.511	551.403	1747.67	0.674
PAvsAB_1_200422_c015	mono	PA	AB	PA	4.83	326.945	550.934	1747.2	0.672
PAvsAB_1_200422_c015	mono	PA	AB	PA	4.92	326.347	551.475	1747.46	0.673
PAvsAB_1_200422_c015	mono	PA	AB	PA	5	325.842	551.577	1747.53	0.675
PAvsAB_1_200422_c015	mono	PA	AB	PA	5.08	326.265	551.175	1747.48	0.678
PAvsAB_1_200422_c015	mono	PA	AB	PA	5.17	326.476	551.098	1747.43	0.677
PAvsAB_1_200422_c015	mono	PA	AB	PA	5.25	326.675	550.786	1747.24	0.678
PAvsAB_1_200422_c015	mono	PA	AB	PA	5.33	327.379	550.335	1747.37	0.682
PAvsAB_1_200422_c015	mono	PA	AB	PA	5.42	327.614	550.438	1747.17	0.68
PAvsAB_1_200422_c015	mono	PA	AB	PA	5.5	328.612	550.075	1747.27	0.683
PAvsAB_1_200422_c015	mono	PA	AB	PA	5.58	330.384	549.525	1747.28	0.685
PAvsAB_1_200422_c015	mono	PA	AB	PA	5.67	331.945	549.706	1747.75	0.685
PAvsAB_1_200422_c015	mono	PA	AB	PA	5.75	331.252	549.339	1747.49	0.686
PAvsAB_1_200422_c015	mono	PA	AB	PA	5.83	330.724	549.666	1747.5	0.686
PAvsAB_1_200422_c015	mono	PA	AB	PA	5.92	330.454	549.596	1747.43	0.685
PAvsAB_1_200422_c015	mono	PA	AB	PA	6	330.888	549.829	1747.51	0.685
PAvsAB_1_200422_c015	mono	PA	AB	PA	6.08	330.149	549.709	1747.39	0.685
PAvsAB_1_200422_c015	mono	PA	AB	PA	6.17	331.722	549.7	1747.68	0.687
PAvsAB_1_200422_c015	mono	PA	AB	PA	6.25	332.168	549.281	1747.69	0.686
PAvsAB_1_200422_c015	mono	PA	AB	PA	6.33	333.775	549.417	1747.94	0.688
PAvsAB_1_200422_c015	mono	PA	AB	PA	6.42	335.63	549.272	1748.2	0.688
PAvsAB_1_200422_c015	mono	PA	AB	PA	6.5	336.721	549.385	1748.33	0.689
PAvsAB_1_200422_c015	mono	PA	AB	PA	6.58	335.806	549.785	1748.48	0.688
PAvsAB_1_200422_c015	mono	PA	AB	PA	6.67	336.287	549.342	1748.35	0.689
PAvsAB_1_200422_c015	mono	PA	AB	PA	6.75	335.195	549.699	1748.28	0.687
PAvsAB_1_200422_c015	mono	PA	AB	PA	6.83	335.559	550.095	1748.44	0.686
PAvsAB_1_200422_c015	mono	PA	AB	PA	6.92	333.247	550.463	1748.23	0.683
PAvsAB_1_200422_c015	mono	PA	AB	PA	7	334.785	550.372	1748.44	0.685
PAvsAB_1_200422_c015	mono	PA	AB	PA	7.08	336.404	549.926	1748.57	0.686
PAvsAB_1_200422_c015	mono	PA	AB	PA	7.17	335.172	549.708	1748.32	0.688
PAvsAB_1_200422_c015	mono	PA	AB	PA	7.25	334.057	549.773	1748.23	0.688
PAvsAB_1_200422_c015	mono	PA	AB	PA	7.33	334.726	550.089	1748.4	0.685
PAvsAB_1_200422_c015	mono	PA	AB	PA	7.42	335.923	550.085	1748.6	0.685
PAvsAB_1_200422_c015	mono	PA	AB	PA	7.5	336.357	549.794	1748.53	0.687
PAvsAB_1_200422_c015	mono	PA	AB	PA	7.58	337.038	550.031	1748.77	0.687
PAvsAB_1_200422_c015	mono	PA	AB	PA	7.67	338.669	549.826	1749.01	0.69
PAvsAB_1_200422_c015	mono	PA	AB	PA	7.75	337.636	549.637	1748.88	0.691
PAvsAB_1_200422_c015	mono	PA	AB	PA	7.83	338.317	549.614	1749.05	0.69
PAvsAB_1_200422_c015	mono	PA	AB	PA	7.92	337.754	549.591	1748.99	0.69
PAvsAB_1_200422_c015	mono	PA	AB	PA	8	336.921	549.682	1748.84	0.688
PAvsAB_1_200422_c015	mono	PA	AB	PA	8.08	337.906	549.701	1748.91	0.69
PAvsAB_1_200422_c015	mono	PA	AB	PA	8.17	338.54	549.521	1748.9	0.689
PAvsAB_1_200422_c015	mono	PA	AB	PA	8.25	338.423	549.618	1749.1	0.69
PAvsAB_1_200422_c015	mono	PA	AB	PA	8.33	338.693	549.439	1749.11	0.692
PAvsAB_1_200422_c015	mono	PA	AB	PA	8.42	339.491	549.668	1749.26	0.691
PAvsAB_1_200422_c015	mono	PA	AB	PA	8.5	339.831	549.535	1749.39	0.69
PAvsAB_1_200422_c015	mono	PA	AB	PA	8.58	339.784	549.643	1749.45	0.691
PAvsAB_1_200422_c015	mono	PA	AB	PA	8.67	339.303	549.909	1749.28	0.69
PAvsAB_1_200422_c015	mono	PA	AB	PA	8.75	337.566	549.632	1749.13	0.693
PAvsAB_1_200422_c015	mono	PA	AB	PA	8.83	341.58	549.56	1749.79	0.694
PAvsAB_1_200422_c015	mono	PA	AB	PA	8.92	342.26	549.756	1749.91	0.691
PAvsAB_1_200422_c015	mono	PA	AB	PA	9	344.009	549.5	1750.05	0.692
PAvsAB_1_200422_c015	mono	PA	AB	PA	9.08	344.103	549.901	1750.31	0.692
PAvsAB_1_200422_c015	mono	PA	AB	PA	9.17	343.34	549.884	1750.15	0.691
PAvsAB_1_200422_c015	mono	PA	AB	PA	9.25	342.624	550.273	1750.23	0.69
PAvsAB_1_200422_c015	mono	PA	AB	PA	9.33	342.495	550.838	1750.59	0.691
PAvsAB_1_200422_c015	mono	PA	AB	PA	9.42	343.563	550.239	1750.73	0.695
PAvsAB_1_200422_c015	mono	PA	AB	PA	9.5	344.126	550.577	1750.78	0.691
PAvsAB_1_200422_c015	mono	PA	AB	PA	9.58	343.281	550.084	1750.46	0.692
PAvsAB_1_200422_c015	mono	PA	AB	PA	9.67	343.821	549.694	1750.28	0.693
PAvsAB_1_200422_c015	mono	PA	AB	PA	9.75	344.22	549.927	1750.48	0.692
PAvsAB_1_200422_c015	mono	PA	AB	PA	9.83	343.962	549.858	1750.43	0.692
PAvsAB_1_200422_c015	mono	PA	AB	PA	9.92	345.863	550.017	1750.87	0.693
PAvsAB_1_200422_c016	mono	PA	AB	PA	0	13.4726	296.274	1768.54	0.823
PAvsAB_1_200422_c016	mono	PA	AB	PA	0.08	13.7073	296.615	1769.46	0.852
PAvsAB_1_200422_c016	mono	PA	AB	PA	0.17	14.1298	296.926	1770.7	0.881
PAvsAB_1_200422_c016	mono	PA	AB	PA	0.25	14.3997	296.388	1771.22	0.928
PAvsAB_1_200422_c016	mono	PA	AB	PA	0.33	14.6579	295.279	1772.65	0.978
PAvsAB_1_200422_c016	mono	PA	AB	PA	0.42	15.6202	294.612	1773.87	0.909
PAvsAB_1_200422_c016	mono	PA	AB	PA	0.5	16.5004	294.041	1775.38	0.849
PAvsAB_1_200422_c016	mono	PA	AB	PA	0.58	17.4158	294.149	1775.68	0.822
PAvsAB_1_200422_c016	mono	PA	AB	PA	0.67	17.674	293.754	1776.46	0.822
PAvsAB_1_200422_c016	mono	PA	AB	PA	0.75	18.9649	293.739	1776.56	0.82
PAvsAB_1_200422_c016	mono	PA	AB	PA	0.83	20.5258	293.816	1776.57	0.799
PAvsAB_1_200422_c016	mono	PA	AB	PA	0.92	21.6876	293.233	1775.43	0.778
PAvsAB_1_200422_c016	mono	PA	AB	PA	1	23.7531	292.984	1774.99	0.764
PAvsAB_1_200422_c016	mono	PA	AB	PA	1.08	25.8538	292.708	1772.82	0.764
PAvsAB_1_200422_c016	mono	PA	AB	PA	1.17	27.9545	292.114	1772.32	0.712
PAvsAB_1_200422_c016	mono	PA	AB	PA	1.25	30.0786	292.326	1772.39	0.699
PAvsAB_1_200422_c016	mono	PA	AB	PA	1.33	32.4845	291.527	1771.94	0.681
PAvsAB_1_200422_c016	mono	PA	AB	PA	1.42	35.5005	291.304	1771.3	0.66
PAvsAB_1_200422_c016	mono	PA	AB	PA	1.5	39.1386	290.319	1771.54	0.646
PAvsAB_1_200422_c016	mono	PA	AB	PA	1.58	41.1806	290.426	1771.61	0.627
PAvsAB_1_200422_c016	mono	PA	AB	PA	1.67	44.2554	290.549	1771.23	0.623
PAvsAB_1_200422_c016	mono	PA	AB	PA	1.75	47.8934	290.702	1771.31	0.603
PAvsAB_1_200422_c016	mono	PA	AB	PA	1.83	52.6464	290.426	1771.49	0.575
PAvsAB_1_200422_c016	mono	PA	AB	PA	1.92	58.5025	290.19	1772.33	0.54
PAvsAB_1_200422_c016	mono	PA	AB	PA	2	63.5137	290.053	1772.39	0.513
PAvsAB_1_200422_c016	mono	PA	AB	PA	2.08	70.0505	290.083	1773.48	0.491
PAvsAB_1_200422_c016	mono	PA	AB	PA	2.17	76.0709	290.245	1773.84	0.475
PAvsAB_1_200422_c016	mono	PA	AB	PA	2.25	83.6991	290.642	1774.25	0.451
PAvsAB_1_200422_c016	mono	PA	AB	PA	2.33	92.4657	291.2	1775.89	0.439
PAvsAB_1_200422_c016	mono	PA	AB	PA	2.42	103.392	291.658	1777.78	0.441
PAvsAB_1_200422_c016	mono	PA	AB	PA	2.5	117.146	293.426	1777.87	0.462
PAvsAB_1_200422_c016	mono	PA	AB	PA	2.58	130.032	294.844	1777.14	0.483
PAvsAB_1_200422_c016	mono	PA	AB	PA	2.67	143.657	295.261	1777	0.498
PAvsAB_1_200422_c016	mono	PA	AB	PA	2.75	159.782	296.42	1776.4	0.508
PAvsAB_1_200422_c016	mono	PA	AB	PA	2.83	169.91	297.305	1777.06	0.514
PAvsAB_1_200422_c016	mono	PA	AB	PA	2.92	175.155	296.761	1776.82	0.515
PAvsAB_1_200422_c016	mono	PA	AB	PA	3	176.975	296.925	1776	0.519
PAvsAB_1_200422_c016	mono	PA	AB	PA	3.08	170.156	297.293	1775.27	0.512
PAvsAB_1_200422_c016	mono	PA	AB	PA	3.17	175.308	297.494	1775.14	0.514
PAvsAB_1_200422_c016	mono	PA	AB	PA	3.25	174.428	297.238	1774.85	0.514
PAvsAB_1_200422_c016	mono	PA	AB	PA	3.33	176.728	296.944	1774.91	0.517
PAvsAB_1_200422_c016	mono	PA	AB	PA	3.42	178.981	296.63	1774.85	0.518
PAvsAB_1_200422_c016	mono	PA	AB	PA	3.5	183.723	296.786	1774.34	0.522
PAvsAB_1_200422_c016	mono	PA	AB	PA	3.58	187.666	296.94	1774.37	0.527
PAvsAB_1_200422_c016	mono	PA	AB	PA	3.67	189.614	296.75	1774.07	0.531
PAvsAB_1_200422_c016	mono	PA	AB	PA	3.75	193.088	297.007	1774.05	0.533
PAvsAB_1_200422_c016	mono	PA	AB	PA	3.83	194.531	298.01	1773.45	0.538
PAvsAB_1_200422_c016	mono	PA	AB	PA	3.92	202.312	297.708	1773.34	0.541
PAvsAB_1_200422_c016	mono	PA	AB	PA	4	207.675	298.002	1772.56	0.546
PAvsAB_1_200422_c016	mono	PA	AB	PA	4.08	211.466	297.755	1772.88	0.555
PAvsAB_1_200422_c016	mono	PA	AB	PA	4.17	217.474	298.435	1772.55	0.561
PAvsAB_1_200422_c016	mono	PA	AB	PA	4.25	219.88	298.844	1773.22	0.567
PAvsAB_1_200422_c016	mono	PA	AB	PA	4.33	224.927	298.983	1773.51	0.576
PAvsAB_1_200422_c016	mono	PA	AB	PA	4.42	229.492	298.739	1773.6	0.589
PAvsAB_1_200422_c016	mono	PA	AB	PA	4.5	232.696	298.615	1773.44	0.594
PAvsAB_1_200422_c016	mono	PA	AB	PA	4.58	233.576	298.943	1773.53	0.597
PAvsAB_1_200422_c016	mono	PA	AB	PA	4.67	235.43	299.286	1774.02	0.598
PAvsAB_1_200422_c016	mono	PA	AB	PA	4.75	232.672	299.296	1774.81	0.596
PAvsAB_1_200422_c016	mono	PA	AB	PA	4.83	236.381	299.081	1774.22	0.598
PAvsAB_1_200422_c016	mono	PA	AB	PA	4.92	236.064	299.372	1774.35	0.598
PAvsAB_1_200422_c016	mono	PA	AB	PA	5	236.475	299.475	1774.58	0.597
PAvsAB_1_200422_c016	mono	PA	AB	PA	5.08	234.972	299.13	1774.53	0.597
PAvsAB_1_200422_c016	mono	PA	AB	PA	5.17	236.721	298.876	1774.31	0.6
PAvsAB_1_200422_c016	mono	PA	AB	PA	5.25	237.05	298.548	1773.98	0.601
PAvsAB_1_200422_c016	mono	PA	AB	PA	5.33	235.078	298.356	1774.22	0.6
PAvsAB_1_200422_c016	mono	PA	AB	PA	5.42	238.54	298.444	1773.75	0.602
PAvsAB_1_200422_c016	mono	PA	AB	PA	5.5	237.026	298.053	1774.02	0.603
PAvsAB_1_200422_c016	mono	PA	AB	PA	5.58	236.263	297.626	1774.16	0.605
PAvsAB_1_200422_c016	mono	PA	AB	PA	5.67	239.092	297.532	1773.82	0.609
PAvsAB_1_200422_c016	mono	PA	AB	PA	5.75	242.648	296.629	1775.24	0.602
PAvsAB_1_200422_c016	mono	PA	AB	PA	5.83	244.138	296.78	1775.12	0.603
PAvsAB_1_200422_c016	mono	PA	AB	PA	5.92	241.368	296.883	1775.83	0.601
PAvsAB_1_200422_c016	mono	PA	AB	PA	6	243.727	297.074	1775.44	0.601
PAvsAB_1_200422_c016	mono	PA	AB	PA	6.08	241.791	296.977	1775.6	0.6
PAvsAB_1_200422_c016	mono	PA	AB	PA	6.17	245.394	296.761	1775.45	0.605
PAvsAB_1_200422_c016	mono	PA	AB	PA	6.25	241.709	296.507	1775.89	0.602
PAvsAB_1_200422_c016	mono	PA	AB	PA	6.33	245.922	296.492	1775.74	0.606
PAvsAB_1_200422_c016	mono	PA	AB	PA	6.42	244.314	296.547	1776.32	0.604
PAvsAB_1_200422_c016	mono	PA	AB	PA	6.5	246.708	296.521	1776.19	0.606
PAvsAB_1_200422_c016	mono	PA	AB	PA	6.58	246.027	296.91	1776.44	0.604
PAvsAB_1_200422_c016	mono	PA	AB	PA	6.67	244.924	296.541	1776.6	0.605
PAvsAB_1_200422_c016	mono	PA	AB	PA	6.75	244.302	297.058	1776.63	0.601
PAvsAB_1_200422_c016	mono	PA	AB	PA	6.83	245.582	297.274	1776.69	0.603
PAvsAB_1_200422_c016	mono	PA	AB	PA	6.92	243.516	297.598	1776.71	0.6
PAvsAB_1_200422_c016	mono	PA	AB	PA	7	244.314	297.508	1776.9	0.601
PAvsAB_1_200422_c016	mono	PA	AB	PA	7.08	245.37	297.141	1776.96	0.602
PAvsAB_1_200422_c016	mono	PA	AB	PA	7.17	244.208	296.74	1776.57	0.603
PAvsAB_1_200422_c016	mono	PA	AB	PA	7.25	243.399	296.894	1776.48	0.601
PAvsAB_1_200422_c016	mono	PA	AB	PA	7.33	243.903	297.192	1776.9	0.601
PAvsAB_1_200422_c016	mono	PA	AB	PA	7.42	244.525	297.329	1776.99	0.602
PAvsAB_1_200422_c016	mono	PA	AB	PA	7.5	245.194	297.002	1776.79	0.602
PAvsAB_1_200422_c016	mono	PA	AB	PA	7.58	245.382	297.22	1777.06	0.602
PAvsAB_1_200422_c016	mono	PA	AB	PA	7.67	246.391	296.874	1777.13	0.604
PAvsAB_1_200422_c016	mono	PA	AB	PA	7.75	244.056	296.76	1777.33	0.602
PAvsAB_1_200422_c016	mono	PA	AB	PA	7.83	243.457	296.817	1777.63	0.601
PAvsAB_1_200422_c016	mono	PA	AB	PA	7.92	242.871	296.748	1777.74	0.602
PAvsAB_1_200422_c016	mono	PA	AB	PA	8	242.413	296.864	1777.68	0.602
PAvsAB_1_200422_c016	mono	PA	AB	PA	8.08	244.291	296.935	1777.47	0.601
PAvsAB_1_200422_c016	mono	PA	AB	PA	8.17	244.701	296.747	1777.46	0.603
PAvsAB_1_200422_c016	mono	PA	AB	PA	8.25	243.117	296.701	1777.68	0.602
PAvsAB_1_200422_c016	mono	PA	AB	PA	8.33	245.112	296.517	1777.31	0.605
PAvsAB_1_200422_c016	mono	PA	AB	PA	8.42	244.467	296.848	1777.76	0.602
PAvsAB_1_200422_c016	mono	PA	AB	PA	8.5	243.41	296.804	1778.11	0.602
PAvsAB_1_200422_c016	mono	PA	AB	PA	8.58	242.577	296.936	1778.42	0.6
PAvsAB_1_200422_c016	mono	PA	AB	PA	8.67	243.669	297.15	1778.17	0.602
PAvsAB_1_200422_c016	mono	PA	AB	PA	8.75	242.601	297.022	1778.27	0.6
PAvsAB_1_200422_c016	mono	PA	AB	PA	8.83	244.185	296.64	1778.52	0.603
PAvsAB_1_200422_c016	mono	PA	AB	PA	8.92	242.906	297.139	1779.02	0.6
PAvsAB_1_200422_c016	mono	PA	AB	PA	9	243.586	296.844	1779.03	0.601
PAvsAB_1_200422_c016	mono	PA	AB	PA	9.08	243.258	297.335	1779.41	0.599
PAvsAB_1_200422_c016	mono	PA	AB	PA	9.17	242.73	297.26	1779.3	0.599
PAvsAB_1_200422_c016	mono	PA	AB	PA	9.25	242.648	297.58	1779.5	0.598
PAvsAB_1_200422_c016	mono	PA	AB	PA	9.33	243.716	297.861	1779.63	0.598
PAvsAB_1_200422_c016	mono	PA	AB	PA	9.42	242.683	297.454	1779.77	0.598
PAvsAB_1_200422_c016	mono	PA	AB	PA	9.5	241.662	297.693	1780.22	0.597
PAvsAB_1_200422_c016	mono	PA	AB	PA	9.58	241.274	297.394	1779.94	0.597
PAvsAB_1_200422_c016	mono	PA	AB	PA	9.67	241.72	296.956	1779.71	0.599
PAvsAB_1_200422_c016	mono	PA	AB	PA	9.75	241.65	297.255	1779.93	0.598
PAvsAB_1_200422_c016	mono	PA	AB	PA	9.83	240.805	297.161	1780.05	0.598
PAvsAB_1_200422_c016	mono	PA	AB	PA	9.92	242.213	297.459	1780.3	0.597
PAvsAB_1_200422_c017	mono	PA	AB	PA	0	9.05997	145.411	1886.93	0.754
PAvsAB_1_200422_c017	mono	PA	AB	PA	0.08	9.55287	146.087	1887.83	0.731
PAvsAB_1_200422_c017	mono	PA	AB	PA	0.17	9.55287	145.969	1888.75	0.818
PAvsAB_1_200422_c017	mono	PA	AB	PA	0.25	9.70543	145.968	1888.91	0.833
PAvsAB_1_200422_c017	mono	PA	AB	PA	0.33	10.0927	145.322	1889.38	0.839
PAvsAB_1_200422_c017	mono	PA	AB	PA	0.42	10.6912	145.937	1889.34	0.857
PAvsAB_1_200422_c017	mono	PA	AB	PA	0.5	10.9846	146	1889.61	0.867
PAvsAB_1_200422_c017	mono	PA	AB	PA	0.58	11.7827	146.397	1889.51	0.848
PAvsAB_1_200422_c017	mono	PA	AB	PA	0.67	12.2638	147.22	1890.31	0.819
PAvsAB_1_200422_c017	mono	PA	AB	PA	0.75	13.2379	149.383	1890.2	0.784
PAvsAB_1_200422_c017	mono	PA	AB	PA	0.83	14.2472	151.446	1890.49	0.731
PAvsAB_1_200422_c017	mono	PA	AB	PA	0.92	15.6672	153.165	1890.56	0.678
PAvsAB_1_200422_c017	mono	PA	AB	PA	1	17.2046	154.735	1890.91	0.64
PAvsAB_1_200422_c017	mono	PA	AB	PA	1.08	18.6598	154.599	1890.29	0.589
PAvsAB_1_200422_c017	mono	PA	AB	PA	1.17	20.7605	153.542	1890.93	0.574
PAvsAB_1_200422_c017	mono	PA	AB	PA	1.25	22.1336	153.517	1891.29	0.547
PAvsAB_1_200422_c017	mono	PA	AB	PA	1.33	24.1638	152.614	1890.88	0.522
PAvsAB_1_200422_c017	mono	PA	AB	PA	1.42	25.9477	152.17	1891.01	0.526
PAvsAB_1_200422_c017	mono	PA	AB	PA	1.5	28.1188	150.949	1891.29	0.539
PAvsAB_1_200422_c017	mono	PA	AB	PA	1.58	29.797	150.419	1891.37	0.535
PAvsAB_1_200422_c017	mono	PA	AB	PA	1.67	32.5549	149.016	1890.76	0.503
PAvsAB_1_200422_c017	mono	PA	AB	PA	1.75	35.7704	147.894	1890.09	0.471
PAvsAB_1_200422_c017	mono	PA	AB	PA	1.83	39.5728	146.38	1889.46	0.441
PAvsAB_1_200422_c017	mono	PA	AB	PA	1.92	44.1263	145.174	1888.86	0.428
PAvsAB_1_200422_c017	mono	PA	AB	PA	2	48.2338	145.255	1888.16	0.433
PAvsAB_1_200422_c017	mono	PA	AB	PA	2.08	52.0596	146.294	1887.94	0.434
PAvsAB_1_200422_c017	mono	PA	AB	PA	2.17	56.9769	146.396	1888.54	0.456
PAvsAB_1_200422_c017	mono	PA	AB	PA	2.25	61.8589	146.635	1888.43	0.475
PAvsAB_1_200422_c017	mono	PA	AB	PA	2.33	68.1845	146.867	1889.19	0.486
PAvsAB_1_200422_c017	mono	PA	AB	PA	2.42	75.4254	146.704	1889.64	0.495
PAvsAB_1_200422_c017	mono	PA	AB	PA	2.5	84.2037	147.586	1889.16	0.485
PAvsAB_1_200422_c017	mono	PA	AB	PA	2.58	91.4212	147.64	1889.42	0.486
PAvsAB_1_200422_c017	mono	PA	AB	PA	2.67	102.007	147.544	1888.31	0.498
PAvsAB_1_200422_c017	mono	PA	AB	PA	2.75	110.339	148.579	1888.05	0.491
PAvsAB_1_200422_c017	mono	PA	AB	PA	2.83	116.63	148.88	1888.35	0.483
PAvsAB_1_200422_c017	mono	PA	AB	PA	2.92	121.324	148.783	1888.1	0.482
PAvsAB_1_200422_c017	mono	PA	AB	PA	3	122.697	148.502	1887.71	0.481
PAvsAB_1_200422_c017	mono	PA	AB	PA	3.08	123.084	148.592	1888.09	0.481
PAvsAB_1_200422_c017	mono	PA	AB	PA	3.17	126.311	148.812	1887.66	0.478
PAvsAB_1_200422_c017	mono	PA	AB	PA	3.25	126.382	148.732	1887.49	0.476
PAvsAB_1_200422_c017	mono	PA	AB	PA	3.33	127.509	148.246	1887.69	0.471
PAvsAB_1_200422_c017	mono	PA	AB	PA	3.42	129.046	148.447	1887.17	0.47
PAvsAB_1_200422_c017	mono	PA	AB	PA	3.5	134.233	149.234	1886.32	0.477
PAvsAB_1_200422_c017	mono	PA	AB	PA	3.58	137.848	149.593	1886.54	0.479
PAvsAB_1_200422_c017	mono	PA	AB	PA	3.67	140.758	149.574	1886.31	0.478
PAvsAB_1_200422_c017	mono	PA	AB	PA	3.75	143.798	150.263	1886.5	0.474
PAvsAB_1_200422_c017	mono	PA	AB	PA	3.83	143.798	150.263	1886.5	0.474
PAvsAB_1_200422_c017	mono	PA	AB	PA	3.92	150.475	151.477	1885.76	0.481
PAvsAB_1_200422_c017	mono	PA	AB	PA	4	151.567	151.416	1885.48	0.473
PAvsAB_1_200422_c017	mono	PA	AB	PA	4.08	151.121	150.983	1885.95	0.461
PAvsAB_1_200422_c017	mono	PA	AB	PA	4.17	156.003	151.777	1885.71	0.471
PAvsAB_1_200422_c017	mono	PA	AB	PA	4.25	158.913	152.655	1886.21	0.478
PAvsAB_1_200422_c017	mono	PA	AB	PA	4.33	163.76	152.507	1886.32	0.484
PAvsAB_1_200422_c017	mono	PA	AB	PA	4.42	164.335	151.836	1886.43	0.478
PAvsAB_1_200422_c017	mono	PA	AB	PA	4.5	166.53	151.457	1886.18	0.48
PAvsAB_1_200422_c017	mono	PA	AB	PA	4.58	166.002	152.158	1885.65	0.48
PAvsAB_1_200422_c017	mono	PA	AB	PA	4.67	167.48	152.148	1886.03	0.483
PAvsAB_1_200422_c017	mono	PA	AB	PA	4.75	165.931	152.594	1886.84	0.482
PAvsAB_1_200422_c017	mono	PA	AB	PA	4.83	168.114	151.956	1886.2	0.482
PAvsAB_1_200422_c017	mono	PA	AB	PA	4.92	167.175	152.364	1886.31	0.481
PAvsAB_1_200422_c017	mono	PA	AB	PA	5	167.246	152.251	1886.27	0.48
PAvsAB_1_200422_c017	mono	PA	AB	PA	5.08	165.262	152.219	1886.26	0.478
PAvsAB_1_200422_c017	mono	PA	AB	PA	5.17	167.081	151.892	1886.27	0.478
PAvsAB_1_200422_c017	mono	PA	AB	PA	5.25	167.997	151.639	1885.84	0.478
PAvsAB_1_200422_c017	mono	PA	AB	PA	5.33	166.694	151.545	1886.25	0.478
PAvsAB_1_200422_c017	mono	PA	AB	PA	5.42	168.865	151.442	1885.65	0.477
PAvsAB_1_200422_c017	mono	PA	AB	PA	5.5	169.346	151.374	1885.92	0.481
PAvsAB_1_200422_c017	mono	PA	AB	PA	5.58	169.722	151.223	1886.17	0.482
PAvsAB_1_200422_c017	mono	PA	AB	PA	5.67	172.057	150.834	1886.12	0.482
PAvsAB_1_200422_c017	mono	PA	AB	PA	5.75	172.891	151.848	1885.75	0.483
PAvsAB_1_200422_c017	mono	PA	AB	PA	5.83	173.125	152.244	1885.59	0.481
PAvsAB_1_200422_c017	mono	PA	AB	PA	5.92	171.294	152.462	1886.1	0.483
PAvsAB_1_200422_c017	mono	PA	AB	PA	6	172.75	152.602	1885.88	0.483
PAvsAB_1_200422_c017	mono	PA	AB	PA	6.08	170.895	152.609	1885.73	0.483
PAvsAB_1_200422_c017	mono	PA	AB	PA	6.17	173.63	152.271	1885.79	0.482
PAvsAB_1_200422_c017	mono	PA	AB	PA	6.25	170.919	152.449	1886.48	0.483
PAvsAB_1_200422_c017	mono	PA	AB	PA	6.33	174.17	152.292	1886.33	0.484
PAvsAB_1_200422_c017	mono	PA	AB	PA	6.42	174.299	152.205	1887.13	0.486
PAvsAB_1_200422_c017	mono	PA	AB	PA	6.5	175.801	152.301	1887.16	0.485
PAvsAB_1_200422_c017	mono	PA	AB	PA	6.58	175.179	152.593	1887.24	0.487
PAvsAB_1_200422_c017	mono	PA	AB	PA	6.67	174.487	152.48	1887.4	0.485
PAvsAB_1_200422_c017	mono	PA	AB	PA	6.75	173.653	152.765	1887.32	0.485
PAvsAB_1_200422_c017	mono	PA	AB	PA	6.83	173.865	153.165	1887.28	0.485
PAvsAB_1_200422_c017	mono	PA	AB	PA	6.92	171.858	153.406	1887.14	0.483
PAvsAB_1_200422_c017	mono	PA	AB	PA	7	172.574	153.413	1887.44	0.484
PAvsAB_1_200422_c017	mono	PA	AB	PA	7.08	174.85	153.008	1887.84	0.486
PAvsAB_1_200422_c017	mono	PA	AB	PA	7.17	173.841	152.75	1887.35	0.484
PAvsAB_1_200422_c017	mono	PA	AB	PA	7.25	173.055	152.735	1887.35	0.486
PAvsAB_1_200422_c017	mono	PA	AB	PA	7.33	172.855	153.181	1887.5	0.484
PAvsAB_1_200422_c017	mono	PA	AB	PA	7.42	173.677	153.235	1887.9	0.485
PAvsAB_1_200422_c017	mono	PA	AB	PA	7.5	174.756	152.98	1887.8	0.485
PAvsAB_1_200422_c017	mono	PA	AB	PA	7.58	174.616	153.124	1888.08	0.486
PAvsAB_1_200422_c017	mono	PA	AB	PA	7.67	176.693	152.764	1888.37	0.486
PAvsAB_1_200422_c017	mono	PA	AB	PA	7.75	175.214	152.625	1888.55	0.486
PAvsAB_1_200422_c017	mono	PA	AB	PA	7.83	174.428	152.909	1888.89	0.485
PAvsAB_1_200422_c017	mono	PA	AB	PA	7.92	173.829	152.812	1888.86	0.485
PAvsAB_1_200422_c017	mono	PA	AB	PA	8	173.243	152.9	1888.7	0.485
PAvsAB_1_200422_c017	mono	PA	AB	PA	8.08	174.651	152.872	1888.56	0.485
PAvsAB_1_200422_c017	mono	PA	AB	PA	8.17	175.437	152.785	1888.66	0.485
PAvsAB_1_200422_c017	mono	PA	AB	PA	8.25	174.24	152.82	1889.01	0.485
PAvsAB_1_200422_c017	mono	PA	AB	PA	8.33	175.449	152.447	1888.6	0.486
PAvsAB_1_200422_c017	mono	PA	AB	PA	8.42	175.449	152.669	1889.06	0.486
PAvsAB_1_200422_c017	mono	PA	AB	PA	8.5	174.264	152.781	1889.51	0.485
PAvsAB_1_200422_c017	mono	PA	AB	PA	8.58	173.794	152.8	1889.63	0.485
PAvsAB_1_200422_c017	mono	PA	AB	PA	8.67	173.759	153.171	1889.31	0.485
PAvsAB_1_200422_c017	mono	PA	AB	PA	8.75	170.743	152.473	1889.47	0.482
PAvsAB_1_200422_c017	mono	PA	AB	PA	8.83	175.191	152.714	1889.98	0.485
PAvsAB_1_200422_c017	mono	PA	AB	PA	8.92	174.78	153.058	1890.4	0.486
PAvsAB_1_200422_c017	mono	PA	AB	PA	9	175.484	153.053	1890.79	0.486
PAvsAB_1_200422_c017	mono	PA	AB	PA	9.08	175.531	153.201	1891.11	0.487
PAvsAB_1_200422_c017	mono	PA	AB	PA	9.17	174.639	153.359	1891.11	0.487
PAvsAB_1_200422_c017	mono	PA	AB	PA	9.25	173.29	153.654	1891.04	0.485
PAvsAB_1_200422_c017	mono	PA	AB	PA	9.33	174.545	153.965	1891.19	0.486
PAvsAB_1_200422_c017	mono	PA	AB	PA	9.42	174.158	153.631	1891.53	0.486
PAvsAB_1_200422_c017	mono	PA	AB	PA	9.5	173.595	153.945	1892.07	0.486
PAvsAB_1_200422_c017	mono	PA	AB	PA	9.58	173.278	153.635	1891.66	0.485
PAvsAB_1_200422_c017	mono	PA	AB	PA	9.67	174.369	153.238	1891.36	0.486
PAvsAB_1_200422_c017	mono	PA	AB	PA	9.75	173.806	153.427	1891.77	0.487
PAvsAB_1_200422_c017	mono	PA	AB	PA	9.83	173.325	153.284	1891.79	0.486
PAvsAB_1_200422_c017	mono	PA	AB	PA	9.92	174.404	153.619	1892.2	0.487
PAvsAB_1_230622_c004	mono	PA	AB	PA	0	12.1582	934.345	577.771	0.726
PAvsAB_1_230622_c004	mono	PA	AB	PA	0.08	12.6042	934.327	578.323	0.684
PAvsAB_1_230622_c004	mono	PA	AB	PA	0.17	13.5313	934.755	579.065	0.638
PAvsAB_1_230622_c004	mono	PA	AB	PA	0.25	14.0007	935.173	577.855	0.629
PAvsAB_1_230622_c004	mono	PA	AB	PA	0.33	14.8457	936.515	577.664	0.67
PAvsAB_1_230622_c004	mono	PA	AB	PA	0.42	16.0075	937.312	576.845	0.687
PAvsAB_1_230622_c004	mono	PA	AB	PA	0.5	16.9112	938.063	576.321	0.712
PAvsAB_1_230622_c004	mono	PA	AB	PA	0.58	18.0965	939.005	575.772	0.731
PAvsAB_1_230622_c004	mono	PA	AB	PA	0.67	17.9791	939.627	574.479	0.717
PAvsAB_1_230622_c004	mono	PA	AB	PA	0.75	20.0915	940.325	574.514	0.731
PAvsAB_1_230622_c004	mono	PA	AB	PA	0.83	21.8636	941.501	573.795	0.707
PAvsAB_1_230622_c004	mono	PA	AB	PA	0.92	24.0347	941.379	574.406	0.715
PAvsAB_1_230622_c004	mono	PA	AB	PA	1	26.1941	941.995	575.648	0.738
PAvsAB_1_230622_c004	mono	PA	AB	PA	1.08	29.128	943.082	576.72	0.79
PAvsAB_1_230622_c004	mono	PA	AB	PA	1.17	32.4492	944.117	577.258	0.818
PAvsAB_1_230622_c004	mono	PA	AB	PA	1.25	35.4653	944.182	576.57	0.823
PAvsAB_1_230622_c004	mono	PA	AB	PA	1.33	39.5376	944.7	576.108	0.85
PAvsAB_1_230622_c004	mono	PA	AB	PA	1.42	43.3048	945.3	575.567	0.85
PAvsAB_1_230622_c004	mono	PA	AB	PA	1.5	47.3653	945.444	574.178	0.818
PAvsAB_1_230622_c004	mono	PA	AB	PA	1.58	51.7897	946.184	572.265	0.795
PAvsAB_1_230622_c004	mono	PA	AB	PA	1.67	57.3172	947.071	572.357	0.83
PAvsAB_1_230622_c004	mono	PA	AB	PA	1.75	63.7484	947.365	572.916	0.867
PAvsAB_1_230622_c004	mono	PA	AB	PA	1.83	71.9869	947.255	572.942	0.892
PAvsAB_1_230622_c004	mono	PA	AB	PA	1.92	79.04	946.429	573.424	0.865
PAvsAB_1_230622_c004	mono	PA	AB	PA	2	88.1469	946.129	573.01	0.825
PAvsAB_1_230622_c004	mono	PA	AB	PA	2.08	95.5991	946.218	570.866	0.798
PAvsAB_1_230622_c004	mono	PA	AB	PA	2.17	105.445	945.833	568.7	0.788
PAvsAB_1_230622_c004	mono	PA	AB	PA	2.25	118.226	945.476	567.151	0.745
PAvsAB_1_230622_c004	mono	PA	AB	PA	2.33	131.851	945.011	566.676	0.706
PAvsAB_1_230622_c004	mono	PA	AB	PA	2.42	145.452	945.094	567.034	0.687
PAvsAB_1_230622_c004	mono	PA	AB	PA	2.5	164.722	945.464	567.782	0.668
PAvsAB_1_230622_c004	mono	PA	AB	PA	2.58	182.291	945.87	568.289	0.625
PAvsAB_1_230622_c004	mono	PA	AB	PA	2.67	203.45	943.986	567.454	0.627
PAvsAB_1_230622_c004	mono	PA	AB	PA	2.75	225.924	943.736	567.775	0.623
PAvsAB_1_230622_c004	mono	PA	AB	PA	2.83	253.351	942.37	567.674	0.622
PAvsAB_1_230622_c004	mono	PA	AB	PA	2.92	283.617	941.48	569.569	0.627
PAvsAB_1_230622_c004	mono	PA	AB	PA	3	320.749	942.508	572.205	0.631
PAvsAB_1_230622_c004	mono	PA	AB	PA	3.08	355.756	942.814	573.168	0.638
PAvsAB_1_230622_c004	mono	PA	AB	PA	3.17	397.313	942.478	575.137	0.637
PAvsAB_1_230622_c004	mono	PA	AB	PA	3.25	444.983	942.617	575.434	0.661
PAvsAB_1_230622_c004	mono	PA	AB	PA	3.33	502.828	943.81	575.324	0.655
PAvsAB_1_230622_c004	mono	PA	AB	PA	3.42	573.125	944.562	574.21	0.655
PAvsAB_1_230622_c004	mono	PA	AB	PA	3.5	625.701	945.528	573.533	0.652
PAvsAB_1_230622_c004	mono	PA	AB	PA	3.58	693.076	945.381	572.883	0.667
PAvsAB_1_230622_c004	mono	PA	AB	PA	3.67	765.016	943.994	572.199	0.686
PAvsAB_1_230622_c004	mono	PA	AB	PA	3.75	839.702	943.615	571.231	0.691
PAvsAB_1_230622_c004	mono	PA	AB	PA	3.83	913.003	944.025	570.23	0.69
PAvsAB_1_230622_c004	mono	PA	AB	PA	3.92	977.538	944.646	570.066	0.692
PAvsAB_1_230622_c004	mono	PA	AB	PA	4	1039.43	944.567	569.493	0.698
PAvsAB_1_230622_c004	mono	PA	AB	PA	4.08	1106.92	944.414	571.645	0.701
PAvsAB_1_230622_c004	mono	PA	AB	PA	4.17	1173.95	944.409	568.084	0.708
PAvsAB_1_230622_c004	mono	PA	AB	PA	4.25	1245.84	944.732	568.067	0.718
PAvsAB_1_230622_c004	mono	PA	AB	PA	4.33	1306.96	944.202	566.743	0.713
PAvsAB_1_230622_c004	mono	PA	AB	PA	4.42	1373.77	943.583	567.057	0.712
PAvsAB_1_230622_c004	mono	PA	AB	PA	4.5	1428.21	943.365	566.326	0.712
PAvsAB_1_230622_c004	mono	PA	AB	PA	4.58	1489.57	943.462	566.834	0.709
PAvsAB_1_230622_c004	mono	PA	AB	PA	4.67	1550.8	943.565	567.011	0.709
PAvsAB_1_230622_c004	mono	PA	AB	PA	4.75	1608.03	943.147	565.808	0.702
PAvsAB_1_230622_c004	mono	PA	AB	PA	4.83	1661.05	942.843	565.213	0.702
PAvsAB_1_230622_c004	mono	PA	AB	PA	4.92	1715.96	943.099	565.14	0.702
PAvsAB_1_230622_c004	mono	PA	AB	PA	5	1759.72	943.397	564.725	0.703
PAvsAB_1_230622_c004	mono	PA	AB	PA	5.08	1811.65	943.335	563.963	0.703
PAvsAB_1_230622_c004	mono	PA	AB	PA	5.17	1859.23	943.097	563.809	0.705
PAvsAB_1_230622_c004	mono	PA	AB	PA	5.25	1898.03	943.222	563.831	0.706
PAvsAB_1_230622_c004	mono	PA	AB	PA	5.33	1933.61	942.641	563.731	0.706
PAvsAB_1_230622_c004	mono	PA	AB	PA	5.42	1971.65	943.228	563.398	0.706
PAvsAB_1_230622_c004	mono	PA	AB	PA	5.5	1998.49	942.973	563.582	0.706
PAvsAB_1_230622_c004	mono	PA	AB	PA	5.58	2033.35	943.18	564.209	0.707
PAvsAB_1_230622_c004	mono	PA	AB	PA	5.67	2046.07	942.624	563.509	0.709
PAvsAB_1_230622_c004	mono	PA	AB	PA	5.75	2066.27	942.503	564.456	0.711
PAvsAB_1_230622_c004	mono	PA	AB	PA	5.83	2077.24	941.913	563.872	0.712
PAvsAB_1_230622_c004	mono	PA	AB	PA	5.92	2083.57	941.864	564.151	0.712
PAvsAB_1_230622_c004	mono	PA	AB	PA	6	2087.83	941.429	564.236	0.711
PAvsAB_1_230622_c004	mono	PA	AB	PA	6.08	2097.54	941.512	564.421	0.712
PAvsAB_1_230622_c004	mono	PA	AB	PA	6.17	2108.11	941.059	564.806	0.712
PAvsAB_1_230622_c004	mono	PA	AB	PA	6.25	2112.77	940.607	564.709	0.713
PAvsAB_1_230622_c004	mono	PA	AB	PA	6.33	2121.45	940.412	565.325	0.713
PAvsAB_1_230622_c004	mono	PA	AB	PA	6.42	2123.98	940.645	565.524	0.713
PAvsAB_1_230622_c004	mono	PA	AB	PA	6.5	2125.96	940.889	565.402	0.713
PAvsAB_1_230622_c004	mono	PA	AB	PA	6.58	2123.64	940.52	565.028	0.714
PAvsAB_1_230622_c004	mono	PA	AB	PA	6.67	2130.13	940.362	565.383	0.714
PAvsAB_1_230622_c004	mono	PA	AB	PA	6.75	2132.17	940.401	565.773	0.714
PAvsAB_1_230622_c004	mono	PA	AB	PA	6.83	2130.62	940.551	565.971	0.714
PAvsAB_1_230622_c004	mono	PA	AB	PA	6.92	2129.79	940.69	566.081	0.714
PAvsAB_1_230622_c004	mono	PA	AB	PA	7	2132.28	941.224	566.173	0.714
PAvsAB_1_230622_c004	mono	PA	AB	PA	7.08	2128.14	941.466	565.914	0.714
PAvsAB_1_230622_c004	mono	PA	AB	PA	7.17	2133.67	940.786	565.775	0.714
PAvsAB_1_230622_c004	mono	PA	AB	PA	7.25	2131.56	941.03	565.67	0.714
PAvsAB_1_230622_c004	mono	PA	AB	PA	7.33	2128.17	940.729	565.32	0.714
PAvsAB_1_230622_c004	mono	PA	AB	PA	7.42	2128.2	941.235	565.636	0.713
PAvsAB_1_230622_c004	mono	PA	AB	PA	7.5	2128.13	940.891	566.05	0.714
PAvsAB_1_230622_c004	mono	PA	AB	PA	7.58	2132.12	940.502	565.845	0.714
PAvsAB_1_230622_c004	mono	PA	AB	PA	7.67	2126.31	940.064	565.748	0.714
PAvsAB_1_230622_c004	mono	PA	AB	PA	7.75	2131.3	940.32	566.138	0.715
PAvsAB_1_230622_c004	mono	PA	AB	PA	7.83	2121.79	939.794	565.58	0.715
PAvsAB_1_230622_c004	mono	PA	AB	PA	7.92	2119.35	940.774	566.338	0.715
PAvsAB_1_230622_c004	mono	PA	AB	PA	8	2127.38	940.583	566.278	0.716
PAvsAB_1_230622_c004	mono	PA	AB	PA	8.08	2124.33	940.826	566.643	0.715
PAvsAB_1_230622_c004	mono	PA	AB	PA	8.17	2123.07	940.96	566.757	0.715
PAvsAB_1_230622_c004	mono	PA	AB	PA	8.25	2121.24	941.417	566.914	0.714
PAvsAB_1_230622_c004	mono	PA	AB	PA	8.33	2121.73	941.377	566.955	0.714
PAvsAB_1_230622_c004	mono	PA	AB	PA	8.42	2125.3	941.359	567.627	0.715
PAvsAB_1_230622_c004	mono	PA	AB	PA	8.5	2120.44	941.425	567.463	0.715
PAvsAB_1_230622_c004	mono	PA	AB	PA	8.58	2124.09	941.306	567.971	0.714
PAvsAB_1_230622_c004	mono	PA	AB	PA	8.67	2122.74	940.629	567.814	0.714
PAvsAB_1_230622_c004	mono	PA	AB	PA	8.75	2122.6	940.651	568.147	0.715
PAvsAB_1_230622_c004	mono	PA	AB	PA	8.83	2128.12	940.284	568.567	0.716
PAvsAB_1_230622_c004	mono	PA	AB	PA	8.92	2124.07	939.784	568.647	0.716
PAvsAB_1_230622_c004	mono	PA	AB	PA	9	2124.72	939.675	568.6	0.716
PAvsAB_1_230622_c004	mono	PA	AB	PA	9.08	2126.14	939.683	569.003	0.716
PAvsAB_1_230622_c004	mono	PA	AB	PA	9.17	2127.66	939.285	568.783	0.717
PAvsAB_1_230622_c004	mono	PA	AB	PA	9.25	2134.68	939.592	568.8	0.717
PAvsAB_1_230622_c004	mono	PA	AB	PA	9.33	2126.68	939.83	568.891	0.716
PAvsAB_1_230622_c004	mono	PA	AB	PA	9.42	2128.8	939.645	569.334	0.716
PAvsAB_1_230622_c004	mono	PA	AB	PA	9.5	2127.57	939.949	569.576	0.716
PAvsAB_1_230622_c004	mono	PA	AB	PA	9.58	2127.59	939.479	569.649	0.716
PAvsAB_1_230622_c004	mono	PA	AB	PA	9.67	2126.08	939.929	570.01	0.716
PAvsAB_1_230622_c004	mono	PA	AB	PA	9.75	2117.24	939.981	570.104	0.715
PAvsAB_1_230622_c004	mono	PA	AB	PA	9.83	2126.7	940.089	570.728	0.716
PAvsAB_1_230622_c004	mono	PA	AB	PA	9.92	2122.56	940.415	570.946	0.716
PAvsAB_1_230622_c009	mono	PA	AB	PA	0	13.59	690.833	1122.35	0.78
PAvsAB_1_230622_c009	mono	PA	AB	PA	0.08	13.5782	690.938	1122.83	0.77
PAvsAB_1_230622_c009	mono	PA	AB	PA	0.17	14.4819	690.5	1124.46	0.739
PAvsAB_1_230622_c009	mono	PA	AB	PA	0.25	15.2212	690.704	1125.39	0.678
PAvsAB_1_230622_c009	mono	PA	AB	PA	0.33	16.1249	691.079	1126.06	0.619
PAvsAB_1_230622_c009	mono	PA	AB	PA	0.42	17.2632	691.291	1126.97	0.576
PAvsAB_1_230622_c009	mono	PA	AB	PA	0.5	18.4016	691.816	1128.69	0.538
PAvsAB_1_230622_c009	mono	PA	AB	PA	0.58	19.3522	691.542	1126.18	0.613
PAvsAB_1_230622_c009	mono	PA	AB	PA	0.67	20.9717	691.3	1125.64	0.639
PAvsAB_1_230622_c009	mono	PA	AB	PA	0.75	21.8519	691.141	1126.25	0.656
PAvsAB_1_230622_c009	mono	PA	AB	PA	0.83	23.3071	691.621	1126.91	0.663
PAvsAB_1_230622_c009	mono	PA	AB	PA	0.92	25.1262	691.301	1127.65	0.639
PAvsAB_1_230622_c009	mono	PA	AB	PA	1	27.6493	692.025	1128.95	0.634
PAvsAB_1_230622_c009	mono	PA	AB	PA	1.08	30.3368	692.488	1128.88	0.59
PAvsAB_1_230622_c009	mono	PA	AB	PA	1.17	33.6463	692.304	1127.25	0.535
PAvsAB_1_230622_c009	mono	PA	AB	PA	1.25	36.545	691.968	1127.81	0.505
PAvsAB_1_230622_c009	mono	PA	AB	PA	1.33	41.0867	692.967	1129.68	0.463
PAvsAB_1_230622_c009	mono	PA	AB	PA	1.42	45.5346	693.98	1130.24	0.422
PAvsAB_1_230622_c009	mono	PA	AB	PA	1.5	50.9447	693.095	1126.51	0.373
PAvsAB_1_230622_c009	mono	PA	AB	PA	1.58	57.1764	692.344	1123.05	0.337
PAvsAB_1_230622_c009	mono	PA	AB	PA	1.67	64.1005	691.537	1120.51	0.306
PAvsAB_1_230622_c009	mono	PA	AB	PA	1.75	70.825	692.111	1122.02	0.28
PAvsAB_1_230622_c009	mono	PA	AB	PA	1.83	79.6268	692.265	1123.56	0.258
PAvsAB_1_230622_c009	mono	PA	AB	PA	1.92	88.3582	690.88	1121.03	0.241
PAvsAB_1_230622_c009	mono	PA	AB	PA	2	98.5213	691.2	1122.04	0.231
PAvsAB_1_230622_c009	mono	PA	AB	PA	2.08	109.13	691.772	1122.47	0.237
PAvsAB_1_230622_c009	mono	PA	AB	PA	2.17	121.617	691.483	1121.91	0.253
PAvsAB_1_230622_c009	mono	PA	AB	PA	2.25	136.428	691.696	1121.54	0.249
PAvsAB_1_230622_c009	mono	PA	AB	PA	2.33	150.147	691.537	1122.12	0.243
PAvsAB_1_230622_c009	mono	PA	AB	PA	2.42	170.59	691.259	1122.53	0.253
PAvsAB_1_230622_c009	mono	PA	AB	PA	2.5	188.487	691.52	1123.94	0.262
PAvsAB_1_230622_c009	mono	PA	AB	PA	2.58	209.494	692.73	1124.62	0.271
PAvsAB_1_230622_c009	mono	PA	AB	PA	2.67	231.745	693.38	1125.91	0.281
PAvsAB_1_230622_c009	mono	PA	AB	PA	2.75	258.573	692.813	1126.39	0.296
PAvsAB_1_230622_c009	mono	PA	AB	PA	2.83	289.755	692.402	1126.38	0.318
PAvsAB_1_230622_c009	mono	PA	AB	PA	2.92	319.857	691.31	1126.95	0.341
PAvsAB_1_230622_c009	mono	PA	AB	PA	3	357.094	690.829	1126.98	0.357
PAvsAB_1_230622_c009	mono	PA	AB	PA	3.08	395.881	690.225	1126.78	0.378
PAvsAB_1_230622_c009	mono	PA	AB	PA	3.17	439.514	689.095	1126.85	0.398
PAvsAB_1_230622_c009	mono	PA	AB	PA	3.25	484.685	688.004	1126.93	0.414
PAvsAB_1_230622_c009	mono	PA	AB	PA	3.33	538.857	686.734	1126.19	0.436
PAvsAB_1_230622_c009	mono	PA	AB	PA	3.42	599.484	685.435	1126.07	0.452
PAvsAB_1_230622_c009	mono	PA	AB	PA	3.5	670.144	685.544	1125.6	0.474
PAvsAB_1_230622_c009	mono	PA	AB	PA	3.58	744.713	684.294	1125.67	0.506
PAvsAB_1_230622_c009	mono	PA	AB	PA	3.67	817.052	682.875	1125.56	0.534
PAvsAB_1_230622_c009	mono	PA	AB	PA	3.75	899.002	681.734	1124.7	0.56
PAvsAB_1_230622_c009	mono	PA	AB	PA	3.83	983.324	680.963	1124.07	0.588
PAvsAB_1_230622_c009	mono	PA	AB	PA	3.92	1063.06	680.89	1124.45	0.615
PAvsAB_1_230622_c009	mono	PA	AB	PA	4	1142.31	680.279	1123.62	0.635
PAvsAB_1_230622_c009	mono	PA	AB	PA	4.08	1224.8	680.126	1124.15	0.661
PAvsAB_1_230622_c009	mono	PA	AB	PA	4.17	1300.01	679.673	1124.14	0.683
PAvsAB_1_230622_c009	mono	PA	AB	PA	4.25	1374.99	678.917	1124.51	0.695
PAvsAB_1_230622_c009	mono	PA	AB	PA	4.33	1454.36	677.833	1124.1	0.712
PAvsAB_1_230622_c009	mono	PA	AB	PA	4.42	1536.74	677.096	1125.43	0.728
PAvsAB_1_230622_c009	mono	PA	AB	PA	4.5	1593.76	675.967	1125.69	0.738
PAvsAB_1_230622_c009	mono	PA	AB	PA	4.58	1680.58	675.265	1126.47	0.75
PAvsAB_1_230622_c009	mono	PA	AB	PA	4.67	1750.62	674.579	1126.58	0.751
PAvsAB_1_230622_c009	mono	PA	AB	PA	4.75	1795.51	675.787	1127.31	0.762
PAvsAB_1_230622_c009	mono	PA	AB	PA	4.83	1861.07	675.54	1127.36	0.765
PAvsAB_1_230622_c009	mono	PA	AB	PA	4.92	1899.74	677.485	1130.67	0.792
PAvsAB_1_230622_c009	mono	PA	AB	PA	5	1940.95	677.989	1131.44	0.794
PAvsAB_1_230622_c009	mono	PA	AB	PA	5.08	1998.72	677.865	1131.53	0.793
PAvsAB_1_230622_c009	mono	PA	AB	PA	5.17	2039.06	677.746	1132.36	0.794
PAvsAB_1_230622_c009	mono	PA	AB	PA	5.25	2078.65	678.526	1133.06	0.795
PAvsAB_1_230622_c009	mono	PA	AB	PA	5.33	2127.6	678.114	1133.31	0.801
PAvsAB_1_230622_c009	mono	PA	AB	PA	5.42	2162.63	678.403	1133	0.801
PAvsAB_1_230622_c009	mono	PA	AB	PA	5.5	2196.03	678.506	1133.54	0.803
PAvsAB_1_230622_c009	mono	PA	AB	PA	5.58	2231.7	679.104	1134.18	0.804
PAvsAB_1_230622_c009	mono	PA	AB	PA	5.67	2247.8	679.185	1133.71	0.807
PAvsAB_1_230622_c009	mono	PA	AB	PA	5.75	2270.03	679.36	1134.76	0.809
PAvsAB_1_230622_c009	mono	PA	AB	PA	5.83	2277.61	678.575	1134.6	0.809
PAvsAB_1_230622_c009	mono	PA	AB	PA	5.92	2282.94	678.537	1134.91	0.809
PAvsAB_1_230622_c009	mono	PA	AB	PA	6	2286.46	678.213	1135	0.809
PAvsAB_1_230622_c009	mono	PA	AB	PA	6.08	2298.96	678.499	1135.33	0.81
PAvsAB_1_230622_c009	mono	PA	AB	PA	6.17	2302.72	678.073	1135.67	0.81
PAvsAB_1_230622_c009	mono	PA	AB	PA	6.25	2311.18	677.881	1135.94	0.811
PAvsAB_1_230622_c009	mono	PA	AB	PA	6.33	2320.82	677.775	1136.92	0.81
PAvsAB_1_230622_c009	mono	PA	AB	PA	6.42	2324.49	677.492	1136.83	0.812
PAvsAB_1_230622_c009	mono	PA	AB	PA	6.5	2333.08	678.375	1136.92	0.81
PAvsAB_1_230622_c009	mono	PA	AB	PA	6.58	2331.78	678.003	1136.56	0.811
PAvsAB_1_230622_c009	mono	PA	AB	PA	6.67	2335.12	678.067	1137.27	0.809
PAvsAB_1_230622_c009	mono	PA	AB	PA	6.75	2345.45	678.312	1137.6	0.81
PAvsAB_1_230622_c009	mono	PA	AB	PA	6.83	2340.24	678.21	1137.54	0.81
PAvsAB_1_230622_c009	mono	PA	AB	PA	6.92	2338.07	678.034	1137.47	0.811
PAvsAB_1_230622_c009	mono	PA	AB	PA	7	2344.9	678.723	1137.69	0.809
PAvsAB_1_230622_c009	mono	PA	AB	PA	7.08	2339.21	678.524	1137.26	0.81
PAvsAB_1_230622_c009	mono	PA	AB	PA	7.17	2344.29	678.591	1137.59	0.809
PAvsAB_1_230622_c009	mono	PA	AB	PA	7.25	2337.6	678.227	1137.21	0.811
PAvsAB_1_230622_c009	mono	PA	AB	PA	7.33	2332.93	677.98	1136.79	0.811
PAvsAB_1_230622_c009	mono	PA	AB	PA	7.42	2335.61	678.479	1137.05	0.809
PAvsAB_1_230622_c009	mono	PA	AB	PA	7.5	2333.96	678.029	1137.45	0.81
PAvsAB_1_230622_c009	mono	PA	AB	PA	7.58	2339.01	678.181	1137.57	0.809
PAvsAB_1_230622_c009	mono	PA	AB	PA	7.67	2330.16	677.62	1137.41	0.81
PAvsAB_1_230622_c009	mono	PA	AB	PA	7.75	2330.94	677.728	1137.68	0.81
PAvsAB_1_230622_c009	mono	PA	AB	PA	7.83	2327.26	677.401	1137.13	0.811
PAvsAB_1_230622_c009	mono	PA	AB	PA	7.92	2328.69	677.825	1137.53	0.809
PAvsAB_1_230622_c009	mono	PA	AB	PA	8	2333.58	677.855	1137.54	0.81
PAvsAB_1_230622_c009	mono	PA	AB	PA	8.08	2328.42	677.781	1137.95	0.809
PAvsAB_1_230622_c009	mono	PA	AB	PA	8.17	2333.26	678.029	1137.99	0.809
PAvsAB_1_230622_c009	mono	PA	AB	PA	8.25	2332.16	678.644	1138.05	0.806
PAvsAB_1_230622_c009	mono	PA	AB	PA	8.33	2334.08	678.384	1138.2	0.808
PAvsAB_1_230622_c009	mono	PA	AB	PA	8.42	2343.95	678.803	1139	0.806
PAvsAB_1_230622_c009	mono	PA	AB	PA	8.5	2333.22	678.257	1138.56	0.808
PAvsAB_1_230622_c009	mono	PA	AB	PA	8.58	2340.45	678.526	1139.22	0.807
PAvsAB_1_230622_c009	mono	PA	AB	PA	8.67	2337.11	677.681	1138.87	0.81
PAvsAB_1_230622_c009	mono	PA	AB	PA	8.75	2337.88	677.889	1139.28	0.808
PAvsAB_1_230622_c009	mono	PA	AB	PA	8.83	2340.48	677.313	1139.63	0.81
PAvsAB_1_230622_c009	mono	PA	AB	PA	8.92	2333.96	676.587	1139.48	0.812
PAvsAB_1_230622_c009	mono	PA	AB	PA	9	2336.7	676.593	1139.64	0.812
PAvsAB_1_230622_c009	mono	PA	AB	PA	9.08	2332.85	676.6	1139.48	0.811
PAvsAB_1_230622_c009	mono	PA	AB	PA	9.17	2340.56	676.332	1139.9	0.813
PAvsAB_1_230622_c009	mono	PA	AB	PA	9.25	2346.99	676.641	1139.88	0.813
PAvsAB_1_230622_c009	mono	PA	AB	PA	9.33	2338.82	676.737	1139.82	0.812
PAvsAB_1_230622_c009	mono	PA	AB	PA	9.42	2341.83	676.507	1140.43	0.812
PAvsAB_1_230622_c009	mono	PA	AB	PA	9.5	2337.92	676.651	1140.6	0.811
PAvsAB_1_230622_c009	mono	PA	AB	PA	9.58	2336.59	676.275	1140.7	0.812
PAvsAB_1_230622_c009	mono	PA	AB	PA	9.67	2340.78	676.73	1141.01	0.81
PAvsAB_1_230622_c009	mono	PA	AB	PA	9.75	2337.64	676.617	1141.19	0.81
PAvsAB_1_230622_c009	mono	PA	AB	PA	9.83	2340.9	676.745	1141.57	0.81
PAvsAB_1_230622_c009	mono	PA	AB	PA	9.92	2336.78	676.817	1141.66	0.809
PAvsAB_1_230622_c014	mono	PA	AB	PA	0	9.99883	1258.41	1493.18	0.817
PAvsAB_1_230622_c014	mono	PA	AB	PA	0.08	9.83453	1258.67	1493.52	0.829
PAvsAB_1_230622_c014	mono	PA	AB	PA	0.17	10.7264	1258.39	1494.82	0.812
PAvsAB_1_230622_c014	mono	PA	AB	PA	0.25	11.2193	1258.03	1494.3	0.759
PAvsAB_1_230622_c014	mono	PA	AB	PA	0.33	12.0995	1257.89	1493.49	0.696
PAvsAB_1_230622_c014	mono	PA	AB	PA	0.42	13.1792	1257.2	1492.23	0.649
PAvsAB_1_230622_c014	mono	PA	AB	PA	0.5	13.9655	1256.79	1491.5	0.6
PAvsAB_1_230622_c014	mono	PA	AB	PA	0.58	15.5616	1256.73	1490.04	0.598
PAvsAB_1_230622_c014	mono	PA	AB	PA	0.67	18.0847	1256.19	1489.07	0.567
PAvsAB_1_230622_c014	mono	PA	AB	PA	0.75	18.5659	1255.98	1488.74	0.539
PAvsAB_1_230622_c014	mono	PA	AB	PA	0.83	20.0681	1256.39	1489.41	0.509
PAvsAB_1_230622_c014	mono	PA	AB	PA	0.92	21.8988	1256.35	1490.48	0.486
PAvsAB_1_230622_c014	mono	PA	AB	PA	1	24.1873	1256.85	1491	0.445
PAvsAB_1_230622_c014	mono	PA	AB	PA	1.08	26.5814	1256.87	1490.42	0.396
PAvsAB_1_230622_c014	mono	PA	AB	PA	1.17	30.2547	1257.43	1491.24	0.359
PAvsAB_1_230622_c014	mono	PA	AB	PA	1.25	33.2473	1257.85	1493.37	0.368
PAvsAB_1_230622_c014	mono	PA	AB	PA	1.33	36.6389	1259.11	1495.12	0.371
PAvsAB_1_230622_c014	mono	PA	AB	PA	1.42	39.5259	1260.39	1495.54	0.392
PAvsAB_1_230622_c014	mono	PA	AB	PA	1.5	44.2319	1261.21	1496.72	0.389
PAvsAB_1_230622_c014	mono	PA	AB	PA	1.58	48.1282	1261.68	1498.99	0.371
PAvsAB_1_230622_c014	mono	PA	AB	PA	1.67	53.773	1262.36	1501.76	0.361
PAvsAB_1_230622_c014	mono	PA	AB	PA	1.75	59.2184	1263.08	1503.29	0.36
PAvsAB_1_230622_c014	mono	PA	AB	PA	1.83	66.4593	1262.76	1503.39	0.365
PAvsAB_1_230622_c014	mono	PA	AB	PA	1.92	73.7589	1262.15	1503.04	0.375
PAvsAB_1_230622_c014	mono	PA	AB	PA	2	82.4903	1261.28	1502.62	0.394
PAvsAB_1_230622_c014	mono	PA	AB	PA	2.08	89.9308	1261.02	1501.37	0.418
PAvsAB_1_230622_c014	mono	PA	AB	PA	2.17	100.446	1261.93	1501.19	0.443
PAvsAB_1_230622_c014	mono	PA	AB	PA	2.25	112.24	1262.2	1501.26	0.437
PAvsAB_1_230622_c014	mono	PA	AB	PA	2.33	126.581	1261.17	1501.15	0.428
PAvsAB_1_230622_c014	mono	PA	AB	PA	2.42	141.122	1261.26	1502.16	0.423
PAvsAB_1_230622_c014	mono	PA	AB	PA	2.5	158.749	1261.74	1504.02	0.433
PAvsAB_1_230622_c014	mono	PA	AB	PA	2.58	178.852	1262.65	1503.66	0.467
PAvsAB_1_230622_c014	mono	PA	AB	PA	2.67	196.045	1262.91	1503.19	0.49
PAvsAB_1_230622_c014	mono	PA	AB	PA	2.75	220.185	1263.75	1503.48	0.505
PAvsAB_1_230622_c014	mono	PA	AB	PA	2.83	247.964	1263.51	1502.88	0.524
PAvsAB_1_230622_c014	mono	PA	AB	PA	2.92	275.332	1263.33	1502.59	0.546
PAvsAB_1_230622_c014	mono	PA	AB	PA	3	306.865	1265.39	1502.26	0.581
PAvsAB_1_230622_c014	mono	PA	AB	PA	3.08	340.617	1266.59	1503.35	0.579
PAvsAB_1_230622_c014	mono	PA	AB	PA	3.17	378.512	1268.61	1504.03	0.577
PAvsAB_1_230622_c014	mono	PA	AB	PA	3.25	419.669	1269.71	1503.99	0.576
PAvsAB_1_230622_c014	mono	PA	AB	PA	3.33	475.12	1269.92	1504.37	0.556
PAvsAB_1_230622_c014	mono	PA	AB	PA	3.42	539.948	1270.95	1504	0.555
PAvsAB_1_230622_c014	mono	PA	AB	PA	3.5	591.668	1271.78	1503.75	0.554
PAvsAB_1_230622_c014	mono	PA	AB	PA	3.58	653.01	1270.56	1503.52	0.555
PAvsAB_1_230622_c014	mono	PA	AB	PA	3.67	718.061	1268.61	1503.41	0.548
PAvsAB_1_230622_c014	mono	PA	AB	PA	3.75	782.584	1267.49	1503.19	0.532
PAvsAB_1_230622_c014	mono	PA	AB	PA	3.83	844.197	1265.94	1501.77	0.52
PAvsAB_1_230622_c014	mono	PA	AB	PA	3.92	901.843	1265.87	1502.83	0.513
PAvsAB_1_230622_c014	mono	PA	AB	PA	4	959.629	1264.82	1502.48	0.515
PAvsAB_1_230622_c014	mono	PA	AB	PA	4.08	1026.25	1263.98	1502.24	0.518
PAvsAB_1_230622_c014	mono	PA	AB	PA	4.17	1086.54	1263.48	1501.85	0.519
PAvsAB_1_230622_c014	mono	PA	AB	PA	4.25	1139.62	1262.79	1501.36	0.52
PAvsAB_1_230622_c014	mono	PA	AB	PA	4.33	1200.42	1261.25	1500.57	0.518
PAvsAB_1_230622_c014	mono	PA	AB	PA	4.42	1270.2	1260.63	1501.34	0.517
PAvsAB_1_230622_c014	mono	PA	AB	PA	4.5	1312.84	1260.18	1501.11	0.514
PAvsAB_1_230622_c014	mono	PA	AB	PA	4.58	1384.78	1260.03	1500.85	0.514
PAvsAB_1_230622_c014	mono	PA	AB	PA	4.67	1454.55	1260.19	1500.15	0.519
PAvsAB_1_230622_c014	mono	PA	AB	PA	4.75	1501.16	1259.35	1499.55	0.519
PAvsAB_1_230622_c014	mono	PA	AB	PA	4.83	1559.86	1258.88	1499.75	0.519
PAvsAB_1_230622_c014	mono	PA	AB	PA	4.92	1621.89	1258.9	1499.17	0.526
PAvsAB_1_230622_c014	mono	PA	AB	PA	5	1672.62	1259.79	1498.7	0.533
PAvsAB_1_230622_c014	mono	PA	AB	PA	5.08	1713.91	1259.61	1499.38	0.533
PAvsAB_1_230622_c014	mono	PA	AB	PA	5.17	1744.24	1258.79	1499.81	0.531
PAvsAB_1_230622_c014	mono	PA	AB	PA	5.25	1773.88	1258.52	1500.22	0.528
PAvsAB_1_230622_c014	mono	PA	AB	PA	5.33	1814.39	1257.61	1500.51	0.526
PAvsAB_1_230622_c014	mono	PA	AB	PA	5.42	1837.65	1257.77	1500.8	0.524
PAvsAB_1_230622_c014	mono	PA	AB	PA	5.5	1905.54	1260.28	1498.68	0.548
PAvsAB_1_230622_c014	mono	PA	AB	PA	5.58	1931.35	1260.31	1499.03	0.546
PAvsAB_1_230622_c014	mono	PA	AB	PA	5.67	1941.66	1260.09	1498.88	0.544
PAvsAB_1_230622_c014	mono	PA	AB	PA	5.75	1967.05	1259.88	1499.23	0.546
PAvsAB_1_230622_c014	mono	PA	AB	PA	5.83	1968.2	1259.15	1499.37	0.546
PAvsAB_1_230622_c014	mono	PA	AB	PA	5.92	1973.29	1259.07	1499.64	0.548
PAvsAB_1_230622_c014	mono	PA	AB	PA	6	1973.9	1258.38	1499.46	0.548
PAvsAB_1_230622_c014	mono	PA	AB	PA	6.08	1984.64	1258.37	1499.29	0.548
PAvsAB_1_230622_c014	mono	PA	AB	PA	6.17	1991.67	1258.2	1499.47	0.55
PAvsAB_1_230622_c014	mono	PA	AB	PA	6.25	2002.84	1257.4	1499.08	0.55
PAvsAB_1_230622_c014	mono	PA	AB	PA	6.33	2013.26	1257.23	1499.51	0.551
PAvsAB_1_230622_c014	mono	PA	AB	PA	6.42	2017.72	1257.66	1499.8	0.552
PAvsAB_1_230622_c014	mono	PA	AB	PA	6.5	2023.44	1257.37	1499.09	0.551
PAvsAB_1_230622_c014	mono	PA	AB	PA	6.58	2023.2	1256.77	1498.47	0.551
PAvsAB_1_230622_c014	mono	PA	AB	PA	6.67	2028.94	1256.66	1498.76	0.551
PAvsAB_1_230622_c014	mono	PA	AB	PA	6.75	2036.94	1256.53	1498.89	0.551
PAvsAB_1_230622_c014	mono	PA	AB	PA	6.83	2031.43	1256.84	1499.17	0.551
PAvsAB_1_230622_c014	mono	PA	AB	PA	6.92	2030.16	1257.05	1499.36	0.551
PAvsAB_1_230622_c014	mono	PA	AB	PA	7	2033.56	1257.38	1499.4	0.551
PAvsAB_1_230622_c014	mono	PA	AB	PA	7.08	2029.08	1257.53	1499.27	0.551
PAvsAB_1_230622_c014	mono	PA	AB	PA	7.17	2032.02	1256.99	1499.09	0.551
PAvsAB_1_230622_c014	mono	PA	AB	PA	7.25	2032.02	1256.99	1499.09	0.551
PAvsAB_1_230622_c014	mono	PA	AB	PA	7.33	2032.02	1256.99	1499.09	0.551
PAvsAB_1_230622_c014	mono	PA	AB	PA	7.42	2032.02	1256.99	1499.09	0.551
PAvsAB_1_230622_c014	mono	PA	AB	PA	7.5	2032.02	1256.99	1499.09	0.551
PAvsAB_1_230622_c014	mono	PA	AB	PA	7.58	2032.02	1256.99	1499.09	0.551
PAvsAB_1_230622_c014	mono	PA	AB	PA	7.67	2032.02	1256.99	1499.09	0.551
PAvsAB_1_230622_c014	mono	PA	AB	PA	7.75	2032.02	1256.99	1499.09	0.551
PAvsAB_1_230622_c014	mono	PA	AB	PA	7.83	2032.02	1256.99	1499.09	0.551
PAvsAB_1_230622_c014	mono	PA	AB	PA	7.92	2032.02	1256.99	1499.09	0.551
PAvsAB_1_230622_c014	mono	PA	AB	PA	8	2032.02	1256.99	1499.09	0.551
PAvsAB_1_230622_c014	mono	PA	AB	PA	8.08	2032.02	1256.99	1499.09	0.551
PAvsAB_1_230622_c014	mono	PA	AB	PA	8.17	2032.02	1256.99	1499.09	0.551
PAvsAB_1_230622_c014	mono	PA	AB	PA	8.25	2032.02	1256.99	1499.09	0.551
PAvsAB_1_230622_c014	mono	PA	AB	PA	8.33	2032.02	1256.99	1499.09	0.551
PAvsAB_1_230622_c014	mono	PA	AB	PA	8.42	2032.02	1256.99	1499.09	0.551
PAvsAB_1_230622_c014	mono	PA	AB	PA	8.5	2032.02	1256.99	1499.09	0.551
PAvsAB_1_230622_c014	mono	PA	AB	PA	8.58	2032.02	1256.99	1499.09	0.551
PAvsAB_1_230622_c014	mono	PA	AB	PA	8.67	2032.02	1256.99	1499.09	0.551
PAvsAB_1_230622_c014	mono	PA	AB	PA	8.75	2032.02	1256.99	1499.09	0.551
PAvsAB_1_230622_c014	mono	PA	AB	PA	8.83	2032.02	1256.99	1499.09	0.551
PAvsAB_1_230622_c014	mono	PA	AB	PA	8.92	2032.02	1256.99	1499.09	0.551
PAvsAB_1_230622_c014	mono	PA	AB	PA	9	2032.02	1256.99	1499.09	0.551
PAvsAB_1_230622_c014	mono	PA	AB	PA	9.08	2032.02	1256.99	1499.09	0.551
PAvsAB_1_230622_c014	mono	PA	AB	PA	9.17	2032.02	1256.99	1499.09	0.551
PAvsAB_1_230622_c014	mono	PA	AB	PA	9.25	2032.02	1256.99	1499.09	0.551
PAvsAB_1_230622_c014	mono	PA	AB	PA	9.33	2032.02	1256.99	1499.09	0.551
PAvsAB_1_230622_c014	mono	PA	AB	PA	9.42	2032.02	1256.99	1499.09	0.551
PAvsAB_1_230622_c014	mono	PA	AB	PA	9.5	2032.02	1256.99	1499.09	0.551
PAvsAB_1_230622_c014	mono	PA	AB	PA	9.58	2032.02	1256.99	1499.09	0.551
PAvsAB_1_230622_c014	mono	PA	AB	PA	9.67	2032.02	1256.99	1499.09	0.551
PAvsAB_1_230622_c014	mono	PA	AB	PA	9.75	2032.02	1256.99	1499.09	0.551
PAvsAB_1_230622_c014	mono	PA	AB	PA	9.83	2032.02	1256.99	1499.09	0.551
PAvsAB_1_230622_c014	mono	PA	AB	PA	9.92	2032.02	1256.99	1499.09	0.551
PAvsAB_19_200422_c000	co	PA	AB	PAwithAB	0	21.8519	1576.43	467.644	0.528
PAvsAB_19_200422_c000	co	PA	AB	PAwithAB	0.08	21.8871	1576.48	469.136	0.533
PAvsAB_19_200422_c000	co	PA	AB	PAwithAB	0.17	22.6851	1577.41	470.082	0.538
PAvsAB_19_200422_c000	co	PA	AB	PAwithAB	0.25	24.2929	1578.93	470.931	0.513
PAvsAB_19_200422_c000	co	PA	AB	PAwithAB	0.33	25.5017	1581.59	473.631	0.505
PAvsAB_19_200422_c000	co	PA	AB	PAwithAB	0.42	26.9921	1583.12	474.643	0.506
PAvsAB_19_200422_c000	co	PA	AB	PAwithAB	0.5	29.2806	1585.92	475.748	0.491
PAvsAB_19_200422_c000	co	PA	AB	PAwithAB	0.58	22.0749	1586.71	475.347	0.38
PAvsAB_19_200422_c000	co	PA	AB	PAwithAB	0.67	23.4597	1588.21	475.446	0.371
PAvsAB_19_200422_c000	co	PA	AB	PAwithAB	0.75	26.2763	1589.07	473.948	0.374
PAvsAB_19_200422_c000	co	PA	AB	PAwithAB	0.83	27.9662	1591.1	474.002	0.365
PAvsAB_19_200422_c000	co	PA	AB	PAwithAB	0.92	30.6654	1592.32	473.026	0.389
PAvsAB_19_200422_c000	co	PA	AB	PAwithAB	1	33.1886	1594.38	471.679	0.397
PAvsAB_19_200422_c000	co	PA	AB	PAwithAB	1.08	36.2047	1597.09	470.478	0.413
PAvsAB_19_200422_c000	co	PA	AB	PAwithAB	1.17	38.2349	1598.37	470.262	0.431
PAvsAB_19_200422_c000	co	PA	AB	PAwithAB	1.25	40.8755	1599.44	468.637	0.455
PAvsAB_19_200422_c000	co	PA	AB	PAwithAB	1.33	43.3752	1600	467.59	0.484
PAvsAB_19_200422_c000	co	PA	AB	PAwithAB	1.42	46.3795	1599.65	465.38	0.49
PAvsAB_19_200422_c000	co	PA	AB	PAwithAB	1.5	49.243	1600.01	463.892	0.486
PAvsAB_19_200422_c000	co	PA	AB	PAwithAB	1.58	50.8626	1600.8	463.332	0.476
PAvsAB_19_200422_c000	co	PA	AB	PAwithAB	1.67	58.7724	1601.25	463.227	0.488
PAvsAB_19_200422_c000	co	PA	AB	PAwithAB	1.75	62.9973	1602.41	462.341	0.494
PAvsAB_19_200422_c000	co	PA	AB	PAwithAB	1.83	66.8114	1603.16	461.84	0.488
PAvsAB_19_200422_c000	co	PA	AB	PAwithAB	1.92	73.0431	1603.29	459.999	0.483
PAvsAB_19_200422_c000	co	PA	AB	PAwithAB	2	80.3192	1604.11	458.343	0.48
PAvsAB_19_200422_c000	co	PA	AB	PAwithAB	2.08	86.3162	1605.22	458.005	0.478
PAvsAB_19_200422_c000	co	PA	AB	PAwithAB	2.17	91.3508	1606.32	457.401	0.468
PAvsAB_19_200422_c000	co	PA	AB	PAwithAB	2.25	98.4157	1607.14	456.226	0.454
PAvsAB_19_200422_c000	co	PA	AB	PAwithAB	2.33	113.332	1608.63	455.294	0.45
PAvsAB_19_200422_c000	co	PA	AB	PAwithAB	2.42	127.614	1609.68	454.632	0.457
PAvsAB_19_200422_c000	co	PA	AB	PAwithAB	2.5	139.89	1611.71	454.631	0.458
PAvsAB_19_200422_c000	co	PA	AB	PAwithAB	2.58	156.414	1613.1	454.259	0.459
PAvsAB_19_200422_c000	co	PA	AB	PAwithAB	2.67	163.854	1613.83	453.525	0.46
PAvsAB_19_200422_c000	co	PA	AB	PAwithAB	2.75	168.889	1614.08	453.747	0.463
PAvsAB_19_200422_c000	co	PA	AB	PAwithAB	2.83	172.949	1614.04	453.266	0.468
PAvsAB_19_200422_c000	co	PA	AB	PAwithAB	2.92	178.547	1615.11	453.245	0.472
PAvsAB_19_200422_c000	co	PA	AB	PAwithAB	3	179.92	1615.21	453.401	0.472
PAvsAB_19_200422_c000	co	PA	AB	PAwithAB	3.08	188.992	1615.94	452.319	0.476
PAvsAB_19_200422_c000	co	PA	AB	PAwithAB	3.17	191.316	1617.62	451.71	0.479
PAvsAB_19_200422_c000	co	PA	AB	PAwithAB	3.25	196.268	1617.63	451.19	0.48
PAvsAB_19_200422_c000	co	PA	AB	PAwithAB	3.33	202.453	1617.36	450.712	0.482
PAvsAB_19_200422_c000	co	PA	AB	PAwithAB	3.42	208.156	1617.98	450.41	0.488
PAvsAB_19_200422_c000	co	PA	AB	PAwithAB	3.5	211.384	1618.35	450.029	0.492
PAvsAB_19_200422_c000	co	PA	AB	PAwithAB	3.58	234.081	1617.66	448.868	0.505
PAvsAB_19_200422_c000	co	PA	AB	PAwithAB	3.67	229.187	1618.47	448.188	0.504
PAvsAB_19_200422_c000	co	PA	AB	PAwithAB	3.75	243.094	1616.81	447.692	0.511
PAvsAB_19_200422_c000	co	PA	AB	PAwithAB	3.83	249.337	1617.11	447.84	0.521
PAvsAB_19_200422_c000	co	PA	AB	PAwithAB	3.92	259.594	1617.24	448.093	0.528
PAvsAB_19_200422_c000	co	PA	AB	PAwithAB	4	271.071	1617.79	447.829	0.538
PAvsAB_19_200422_c000	co	PA	AB	PAwithAB	4.08	276.153	1618.8	447.63	0.544
PAvsAB_19_200422_c000	co	PA	AB	PAwithAB	4.17	291.855	1618.53	447.242	0.549
PAvsAB_19_200422_c000	co	PA	AB	PAwithAB	4.25	296.902	1619.03	447.283	0.554
PAvsAB_19_200422_c000	co	PA	AB	PAwithAB	4.33	296.902	1619.03	447.283	0.554
PAvsAB_19_200422_c000	co	PA	AB	PAwithAB	4.42	312.182	1617.74	446.924	0.561
PAvsAB_19_200422_c000	co	PA	AB	PAwithAB	4.5	321.195	1618.91	447.976	0.564
PAvsAB_19_200422_c000	co	PA	AB	PAwithAB	4.58	333.811	1618.32	448.579	0.565
PAvsAB_19_200422_c000	co	PA	AB	PAwithAB	4.67	333.811	1618.32	448.579	0.565
PAvsAB_19_200422_c000	co	PA	AB	PAwithAB	4.75	333.811	1618.32	448.579	0.565
PAvsAB_19_200422_c000	co	PA	AB	PAwithAB	4.83	333.811	1618.32	448.579	0.565
PAvsAB_19_200422_c000	co	PA	AB	PAwithAB	4.92	349.877	1618.02	447.852	0.577
PAvsAB_19_200422_c000	co	PA	AB	PAwithAB	5	349.877	1618.02	447.852	0.577
PAvsAB_19_200422_c000	co	PA	AB	PAwithAB	5.08	382.913	1616.54	447.685	0.58
PAvsAB_19_200422_c000	co	PA	AB	PAwithAB	5.17	382.913	1616.54	447.685	0.58
PAvsAB_19_200422_c000	co	PA	AB	PAwithAB	5.25	382.913	1616.54	447.685	0.58
PAvsAB_19_200422_c000	co	PA	AB	PAwithAB	5.33	394.895	1617.41	447.414	0.589
PAvsAB_19_200422_c000	co	PA	AB	PAwithAB	5.42	397.066	1617.39	446.865	0.594
PAvsAB_19_200422_c000	co	PA	AB	PAwithAB	5.5	411.02	1616.9	447.944	0.597
PAvsAB_19_200422_c000	co	PA	AB	PAwithAB	5.58	416.97	1618.09	447.782	0.599
PAvsAB_19_200422_c000	co	PA	AB	PAwithAB	5.67	421.899	1617.22	446.898	0.596
PAvsAB_19_200422_c000	co	PA	AB	PAwithAB	5.75	421.899	1617.22	446.898	0.596
PAvsAB_19_200422_c000	co	PA	AB	PAwithAB	5.83	451.848	1618.47	447.554	0.624
PAvsAB_19_200422_c000	co	PA	AB	PAwithAB	5.92	455.627	1617.88	447.244	0.619
PAvsAB_19_200422_c000	co	PA	AB	PAwithAB	6	455.627	1617.88	447.244	0.619
PAvsAB_19_200422_c000	co	PA	AB	PAwithAB	6.08	461.284	1617.92	447.929	0.618
PAvsAB_19_200422_c000	co	PA	AB	PAwithAB	6.17	461.284	1617.92	447.929	0.618
PAvsAB_19_200422_c000	co	PA	AB	PAwithAB	6.25	471.705	1617.83	448.057	0.622
PAvsAB_19_200422_c000	co	PA	AB	PAwithAB	6.33	471.705	1617.83	448.057	0.622
PAvsAB_19_200422_c000	co	PA	AB	PAwithAB	6.42	480.096	1616.77	448.602	0.625
PAvsAB_19_200422_c000	co	PA	AB	PAwithAB	6.5	480.096	1616.77	448.602	0.625
PAvsAB_19_200422_c000	co	PA	AB	PAwithAB	6.58	480.096	1616.77	448.602	0.625
PAvsAB_19_200422_c000	co	PA	AB	PAwithAB	6.67	480.096	1616.77	448.602	0.625
PAvsAB_19_200422_c000	co	PA	AB	PAwithAB	6.75	480.096	1616.77	448.602	0.625
PAvsAB_19_200422_c000	co	PA	AB	PAwithAB	6.83	482.056	1616.5	448.051	0.626
PAvsAB_19_200422_c000	co	PA	AB	PAwithAB	6.92	482.056	1616.5	448.051	0.626
PAvsAB_19_200422_c000	co	PA	AB	PAwithAB	7	482.056	1616.5	448.051	0.626
PAvsAB_19_200422_c000	co	PA	AB	PAwithAB	7.08	491.022	1617	449.097	0.62
PAvsAB_19_200422_c000	co	PA	AB	PAwithAB	7.17	491.022	1617	449.097	0.62
PAvsAB_19_200422_c000	co	PA	AB	PAwithAB	7.25	491.022	1617	449.097	0.62
PAvsAB_19_200422_c000	co	PA	AB	PAwithAB	7.33	491.022	1617	449.097	0.62
PAvsAB_19_200422_c000	co	PA	AB	PAwithAB	7.42	491.022	1617	449.097	0.62
PAvsAB_19_200422_c000	co	PA	AB	PAwithAB	7.5	491.022	1617	449.097	0.62
PAvsAB_19_200422_c000	co	PA	AB	PAwithAB	7.58	491.022	1617	449.097	0.62
PAvsAB_19_200422_c000	co	PA	AB	PAwithAB	7.67	491.022	1617	449.097	0.62
PAvsAB_19_200422_c000	co	PA	AB	PAwithAB	7.75	491.022	1617	449.097	0.62
PAvsAB_19_200422_c000	co	PA	AB	PAwithAB	7.83	491.022	1617	449.097	0.62
PAvsAB_19_200422_c000	co	PA	AB	PAwithAB	7.92	491.022	1617	449.097	0.62
PAvsAB_19_200422_c000	co	PA	AB	PAwithAB	8	491.022	1617	449.097	0.62
PAvsAB_19_200422_c000	co	PA	AB	PAwithAB	8.08	491.022	1617	449.097	0.62
PAvsAB_19_200422_c000	co	PA	AB	PAwithAB	8.17	491.022	1617	449.097	0.62
PAvsAB_19_200422_c000	co	PA	AB	PAwithAB	8.25	491.022	1617	449.097	0.62
PAvsAB_19_200422_c000	co	PA	AB	PAwithAB	8.33	491.022	1617	449.097	0.62
PAvsAB_19_200422_c000	co	PA	AB	PAwithAB	8.42	491.022	1617	449.097	0.62
PAvsAB_19_200422_c000	co	PA	AB	PAwithAB	8.5	491.022	1617	449.097	0.62
PAvsAB_19_200422_c000	co	PA	AB	PAwithAB	8.58	491.022	1617	449.097	0.62
PAvsAB_19_200422_c000	co	PA	AB	PAwithAB	8.67	491.022	1617	449.097	0.62
PAvsAB_19_200422_c000	co	PA	AB	PAwithAB	8.75	491.022	1617	449.097	0.62
PAvsAB_19_200422_c000	co	PA	AB	PAwithAB	8.83	491.022	1617	449.097	0.62
PAvsAB_19_200422_c000	co	PA	AB	PAwithAB	8.92	491.022	1617	449.097	0.62
PAvsAB_19_200422_c000	co	PA	AB	PAwithAB	9	491.022	1617	449.097	0.62
PAvsAB_19_200422_c000	co	PA	AB	PAwithAB	9.08	491.022	1617	449.097	0.62
PAvsAB_19_200422_c000	co	PA	AB	PAwithAB	9.17	491.022	1617	449.097	0.62
PAvsAB_19_200422_c000	co	PA	AB	PAwithAB	9.25	491.022	1617	449.097	0.62
PAvsAB_19_200422_c000	co	PA	AB	PAwithAB	9.33	491.022	1617	449.097	0.62
PAvsAB_19_200422_c000	co	PA	AB	PAwithAB	9.42	491.022	1617	449.097	0.62
PAvsAB_19_200422_c000	co	PA	AB	PAwithAB	9.5	491.022	1617	449.097	0.62
PAvsAB_19_200422_c000	co	PA	AB	PAwithAB	9.58	491.022	1617	449.097	0.62
PAvsAB_19_200422_c000	co	PA	AB	PAwithAB	9.67	491.022	1617	449.097	0.62
PAvsAB_19_200422_c000	co	PA	AB	PAwithAB	9.75	491.022	1617	449.097	0.62
PAvsAB_19_200422_c000	co	PA	AB	PAwithAB	9.83	491.022	1617	449.097	0.62
PAvsAB_19_200422_c000	co	PA	AB	PAwithAB	9.92	491.022	1617	449.097	0.62
PAvsAB_19_200422_c001	co	PA	AB	PAwithAB	0	6.92407	1310.96	505.451	0.767
PAvsAB_19_200422_c001	co	PA	AB	PAwithAB	0.08	5.77397	1310.48	507.276	0.734
PAvsAB_19_200422_c001	co	PA	AB	PAwithAB	0.17	7.17052	1310.53	506.922	0.678
PAvsAB_19_200422_c001	co	PA	AB	PAwithAB	0.25	7.98028	1310.76	506.613	0.686
PAvsAB_19_200422_c001	co	PA	AB	PAwithAB	0.33	7.87466	1310.53	507.314	0.835
PAvsAB_19_200422_c001	co	PA	AB	PAwithAB	0.42	8.17979	1309.49	506.556	0.833
PAvsAB_19_200422_c001	co	PA	AB	PAwithAB	0.5	8.76658	1309.73	506.272	0.824
PAvsAB_19_200422_c001	co	PA	AB	PAwithAB	0.58	8.7079	1309.92	506.561	0.837
PAvsAB_19_200422_c001	co	PA	AB	PAwithAB	0.67	9.10691	1309.61	506.048	0.786
PAvsAB_19_200422_c001	co	PA	AB	PAwithAB	0.75	9.95188	1309.23	504.459	0.708
PAvsAB_19_200422_c001	co	PA	AB	PAwithAB	0.83	10.6443	1308.35	503.607	0.626
PAvsAB_19_200422_c001	co	PA	AB	PAwithAB	0.92	11.4306	1306.99	502.078	0.554
PAvsAB_19_200422_c001	co	PA	AB	PAwithAB	1	12.123	1306.34	499.785	0.495
PAvsAB_19_200422_c001	co	PA	AB	PAwithAB	1.08	13.2379	1305.84	497.581	0.444
PAvsAB_19_200422_c001	co	PA	AB	PAwithAB	1.17	13.9655	1304.86	497.111	0.401
PAvsAB_19_200422_c001	co	PA	AB	PAwithAB	1.25	15.2916	1304.86	495.98	0.415
PAvsAB_19_200422_c001	co	PA	AB	PAwithAB	1.33	16.2305	1305.01	495.412	0.428
PAvsAB_19_200422_c001	co	PA	AB	PAwithAB	1.42	17.2163	1305.52	495.805	0.433
PAvsAB_19_200422_c001	co	PA	AB	PAwithAB	1.5	18.073	1306.02	494.66	0.485
PAvsAB_19_200422_c001	co	PA	AB	PAwithAB	1.58	19.2583	1306.14	495.341	0.515
PAvsAB_19_200422_c001	co	PA	AB	PAwithAB	1.67	21.7228	1306.14	496.621	0.508
PAvsAB_19_200422_c001	co	PA	AB	PAwithAB	1.75	23.2954	1306.63	497.549	0.522
PAvsAB_19_200422_c001	co	PA	AB	PAwithAB	1.83	24.9267	1306.88	498.87	0.545
PAvsAB_19_200422_c001	co	PA	AB	PAwithAB	1.92	27.3559	1306.25	499.667	0.52
PAvsAB_19_200422_c001	co	PA	AB	PAwithAB	2	30.6889	1305.76	499.959	0.519
PAvsAB_19_200422_c001	co	PA	AB	PAwithAB	2.08	33.036	1305.35	499.925	0.526
PAvsAB_19_200422_c001	co	PA	AB	PAwithAB	2.17	35.747	1306.15	500.022	0.577
PAvsAB_19_200422_c001	co	PA	AB	PAwithAB	2.25	38.81	1306.66	499.836	0.627
PAvsAB_19_200422_c001	co	PA	AB	PAwithAB	2.33	44.584	1307.86	500.315	0.666
PAvsAB_19_200422_c001	co	PA	AB	PAwithAB	2.42	50.2641	1307.58	500.645	0.683
PAvsAB_19_200422_c001	co	PA	AB	PAwithAB	2.5	53.6322	1307.78	502.518	0.664
PAvsAB_19_200422_c001	co	PA	AB	PAwithAB	2.58	60.568	1307.85	503.741	0.673
PAvsAB_19_200422_c001	co	PA	AB	PAwithAB	2.67	63.9244	1307.34	504.362	0.66
PAvsAB_19_200422_c001	co	PA	AB	PAwithAB	2.75	66.8231	1306.98	505.395	0.654
PAvsAB_19_200422_c001	co	PA	AB	PAwithAB	2.83	69.0177	1306.77	505.215	0.65
PAvsAB_19_200422_c001	co	PA	AB	PAwithAB	2.92	71.8812	1307.12	505.25	0.639
PAvsAB_19_200422_c001	co	PA	AB	PAwithAB	3	72.4563	1306.87	505.41	0.621
PAvsAB_19_200422_c001	co	PA	AB	PAwithAB	3.08	76.822	1306.94	504.936	0.612
PAvsAB_19_200422_c001	co	PA	AB	PAwithAB	3.17	78.3946	1308.31	504.495	0.605
PAvsAB_19_200422_c001	co	PA	AB	PAwithAB	3.25	81.305	1308.15	505.301	0.591
PAvsAB_19_200422_c001	co	PA	AB	PAwithAB	3.33	85.3186	1307.73	505.765	0.589
PAvsAB_19_200422_c001	co	PA	AB	PAwithAB	3.42	88.1	1308.17	506.318	0.593
PAvsAB_19_200422_c001	co	PA	AB	PAwithAB	3.5	89.8721	1308.48	506.716	0.593
PAvsAB_19_200422_c001	co	PA	AB	PAwithAB	3.58	99.2841	1308.14	506.234	0.607
PAvsAB_19_200422_c001	co	PA	AB	PAwithAB	3.67	97.4299	1308.86	505.816	0.603
PAvsAB_19_200422_c001	co	PA	AB	PAwithAB	3.75	103.967	1307.95	505.893	0.609
PAvsAB_19_200422_c001	co	PA	AB	PAwithAB	3.83	106.372	1308.43	505.782	0.614
PAvsAB_19_200422_c001	co	PA	AB	PAwithAB	3.92	110.75	1308.67	506.212	0.611
PAvsAB_19_200422_c001	co	PA	AB	PAwithAB	4	115.386	1309.41	506.491	0.61
PAvsAB_19_200422_c001	co	PA	AB	PAwithAB	4.08	118.003	1309.6	506.421	0.606
PAvsAB_19_200422_c001	co	PA	AB	PAwithAB	4.17	124.492	1309.51	506.209	0.601
PAvsAB_19_200422_c001	co	PA	AB	PAwithAB	4.25	127.802	1309.67	506.153	0.603
PAvsAB_19_200422_c001	co	PA	AB	PAwithAB	4.33	130.748	1309.45	506.46	0.611
PAvsAB_19_200422_c001	co	PA	AB	PAwithAB	4.42	132.79	1308.72	505.551	0.618
PAvsAB_19_200422_c001	co	PA	AB	PAwithAB	4.5	140.183	1309.65	507.605	0.621
PAvsAB_19_200422_c001	co	PA	AB	PAwithAB	4.58	142.8	1309.64	507.703	0.616
PAvsAB_19_200422_c001	co	PA	AB	PAwithAB	4.67	147.917	1310.07	507.185	0.615
PAvsAB_19_200422_c001	co	PA	AB	PAwithAB	4.75	149.267	1310.19	506.634	0.607
PAvsAB_19_200422_c001	co	PA	AB	PAwithAB	4.83	155.017	1310.36	506.821	0.609
PAvsAB_19_200422_c001	co	PA	AB	PAwithAB	4.92	158.608	1310.9	506.867	0.611
PAvsAB_19_200422_c001	co	PA	AB	PAwithAB	5	162.258	1310.83	506.712	0.611
PAvsAB_19_200422_c001	co	PA	AB	PAwithAB	5.08	165.814	1310.53	507.344	0.611
PAvsAB_19_200422_c001	co	PA	AB	PAwithAB	5.17	169.182	1310.78	508.018	0.61
PAvsAB_19_200422_c001	co	PA	AB	PAwithAB	5.25	171.67	1310.82	507.688	0.607
PAvsAB_19_200422_c001	co	PA	AB	PAwithAB	5.33	177.409	1311.05	508.053	0.612
PAvsAB_19_200422_c001	co	PA	AB	PAwithAB	5.42	188.886	1311.52	508.278	0.623
PAvsAB_19_200422_c001	co	PA	AB	PAwithAB	5.5	182.396	1311.88	507.719	0.616
PAvsAB_19_200422_c001	co	PA	AB	PAwithAB	5.58	184.497	1311.81	507.507	0.613
PAvsAB_19_200422_c001	co	PA	AB	PAwithAB	5.67	187.501	1311.94	507.828	0.614
PAvsAB_19_200422_c001	co	PA	AB	PAwithAB	5.75	189.849	1312.17	507.297	0.614
PAvsAB_19_200422_c001	co	PA	AB	PAwithAB	5.83	192.677	1312.65	507.673	0.613
PAvsAB_19_200422_c001	co	PA	AB	PAwithAB	5.92	194.801	1312.25	507.829	0.614
PAvsAB_19_200422_c001	co	PA	AB	PAwithAB	6	195.458	1312.53	508.164	0.612
PAvsAB_19_200422_c001	co	PA	AB	PAwithAB	6.08	199.695	1312.32	507.971	0.614
PAvsAB_19_200422_c001	co	PA	AB	PAwithAB	6.17	199.695	1312.32	507.971	0.614
PAvsAB_19_200422_c001	co	PA	AB	PAwithAB	6.25	199.695	1312.32	507.971	0.614
PAvsAB_19_200422_c001	co	PA	AB	PAwithAB	6.33	199.695	1312.32	507.971	0.614
PAvsAB_19_200422_c001	co	PA	AB	PAwithAB	6.42	199.695	1312.32	507.971	0.614
PAvsAB_19_200422_c001	co	PA	AB	PAwithAB	6.5	207.875	1311.42	509.317	0.64
[truncated: 71,561 more rows]

## Sheet: Data S2
Label	Culture	Focus	Cohabitant	Strain	Day	AUC	log_AUC	MU	log_MU
PAvsAB_1_200422_c004	mono	PA	AB	PA	Experiment 1	1520.32	3.18193	84.1369	1.92499
PAvsAB_1_200422_c006	mono	PA	AB	PA	Experiment 1	1319.69	3.12047	74.1239	1.86996
PAvsAB_1_200422_c008	mono	PA	AB	PA	Experiment 1	2027.04	3.30686	103.183	2.01361
PAvsAB_1_200422_c009	mono	PA	AB	PA	Experiment 1	2449.52	3.38908	135.549	2.1321
PAvsAB_1_200422_c010	mono	PA	AB	PA	Experiment 1	1066.93	3.02814	64.8617	1.81199
PAvsAB_1_200422_c011	mono	PA	AB	PA	Experiment 1	1989.2	3.29868	124.861	2.09643
PAvsAB_1_200422_c013	mono	PA	AB	PA	Experiment 1	3306.37	3.51935	188.612	2.27557
PAvsAB_1_200422_c014	mono	PA	AB	PA	Experiment 1	2377.78	3.37617	121.42	2.08429
PAvsAB_1_200422_c015	mono	PA	AB	PA	Experiment 1	2504.15	3.39866	144.233	2.15907
PAvsAB_1_200422_c016	mono	PA	AB	PA	Experiment 1	1782.84	3.25111	95.2462	1.97885
PAvsAB_1_200422_c017	mono	PA	AB	PA	Experiment 1	1275.86	3.1058	68.1191	1.83327
PAvsAB_1_230622_c004	mono	PA	AB	PA	Experiment 2	12610.4	4.10073	906.756	2.95749
PAvsAB_1_230622_c009	mono	PA	AB	PA	Experiment 2	13867.1	4.14199	1008.83	3.00382
PAvsAB_1_230622_c014	mono	PA	AB	PA	Experiment 2	11970.3	4.0781	835.126	2.92175
PAvsAB_19_200422_c000	co	PA	AB	PAwithAB	Experiment 1	3066.12	3.48659	112.362	2.05062
PAvsAB_19_200422_c001	co	PA	AB	PAwithAB	Experiment 1	1365.08	3.13516	49.7966	1.6972
PAvsAB_19_200422_c002	co	cohabitant	AB	AB	Experiment 1	524.602	2.71983	53.5955	1.72913
PAvsAB_19_200422_c003	co	PA	AB	PAwithAB	Experiment 1	5618.32	3.74961	188.223	2.27467
PAvsAB_19_200422_c004	co	PA	AB	PAwithAB	Experiment 1	1401.69	3.14665	54.9313	1.73982
PAvsAB_19_200422_c005	co	cohabitant	AB	AB	Experiment 1	1213.26	3.08395	98.272	1.99243
PAvsAB_19_200422_c008	co	cohabitant	AB	AB	Experiment 1	376.865	2.57619	25.258	1.4024
PAvsAB_19_200422_c009	co	cohabitant	AB	AB	Experiment 1	518.267	2.71455	51.5886	1.71255
PAvsAB_19_200422_c015	co	PA	AB	PAwithAB	Experiment 1	1836.27	3.26394	66.8542	1.82513
PAvsAB_2_200422_c005	mono	PA	AB	PA	Experiment 1	1789.08	3.25263	104.695	2.01992
PAvsAB_2_200422_c007	mono	PA	AB	PA	Experiment 1	1018.6	3.00801	67.5596	1.82969
PAvsAB_2_230622_c001	mono	PA	AB	PA	Experiment 2	4805.84	3.68177	232.728	2.36685
PAvsAB_2_230622_c008	mono	PA	AB	PA	Experiment 2	3183.5	3.5029	146.61	2.16616
PAvsAB_2_230622_c011	mono	PA	AB	PA	Experiment 2	5931.86	3.77319	295.151	2.47004
PAvsAB_2_230622_c014	mono	PA	AB	PA	Experiment 2	4734.52	3.67528	227.997	2.35793
PAvsAB_20_200422_c001	co	cohabitant	AB	AB	Experiment 1	891.31	2.95003	67.3951	1.82863
PAvsAB_20_200422_c003	co	PA	AB	PAwithAB	Experiment 1	1911.54	3.28138	98.4944	1.99341
PAvsAB_20_200422_c004	co	cohabitant	AB	AB	Experiment 1	570.591	2.75633	56.495	1.75201
PAvsAB_20_200422_c007	co	PA	AB	PAwithAB	Experiment 1	972.36	2.98783	25.2026	1.40145
PAvsAB_20_200422_c009	co	PA	AB	PAwithAB	Experiment 1	3602.15	3.55656	146.312	2.16528
PAvsAB_20_200422_c010	co	cohabitant	AB	AB	Experiment 1	337.222	2.52792	40.3149	1.60547
PAvsAB_20_200422_c020	co	PA	AB	PAwithAB	Experiment 1	1638.73	3.21451	82.6736	1.91737
PAvsAB_20_200422_c023	co	PA	AB	PAwithAB	Experiment 1	2137.96	3.33	98.635	1.99403
PAvsAB_25_230622_c000	co	PA	AB	PAwithAB	Experiment 2	2010.23	3.30324	77.4166	1.88883
PAvsAB_25_230622_c001	co	cohabitant	AB	AB	Experiment 2	913.038	2.96049	75.3629	1.87716
PAvsAB_25_230622_c002	co	cohabitant	AB	AB	Experiment 2	4316.59	3.63514	395.42	2.59706
PAvsAB_25_230622_c003	co	cohabitant	AB	AB	Experiment 2	3036.19	3.48233	290.111	2.46256
PAvsAB_25_230622_c004	co	PA	AB	PAwithAB	Experiment 2	944.522	2.97521	35.07	1.54494
PAvsAB_25_230622_c005	co	PA	AB	PAwithAB	Experiment 2	1963.56	3.29304	87.7465	1.94323
PAvsAB_25_230622_c006	co	PA	AB	PAwithAB	Experiment 2	2595.8	3.41427	100.479	2.00207
PAvsAB_25_230622_c007	co	PA	AB	PAwithAB	Experiment 2	1492.66	3.17396	55.8709	1.74719
PAvsAB_26_230622_c000	co	PA	AB	PAwithAB	Experiment 2	2123.76	3.3271	61.8896	1.79162
PAvsAB_26_230622_c001	co	PA	AB	PAwithAB	Experiment 2	2040.13	3.30966	75.6203	1.87864
PAvsAB_26_230622_c002	co	PA	AB	PAwithAB	Experiment 2	1317.14	3.11963	48.2199	1.68323
PAvsAB_26_230622_c003	co	PA	AB	PAwithAB	Experiment 2	1458.77	3.16399	57.0749	1.75644
PAvsAB_26_230622_c004	co	PA	AB	PAwithAB	Experiment 2	1198.95	3.0788	40.6835	1.60942
PAvsAB_26_230622_c005	co	cohabitant	AB	AB	Experiment 2	1110.22	3.04541	317.396	2.5016
PAvsAB_26_230622_c006	co	PA	AB	PAwithAB	Experiment 2	3062.37	3.48606	109.113	2.03787
PAvsAB_26_230622_c007	co	PA	AB	PAwithAB	Experiment 2	2680.16	3.42816	85.219	1.93054
PAvsAB_26_230622_c008	co	cohabitant	AB	AB	Experiment 2	2687.33	3.42932	313.531	2.49628
PAvsAB_26_230622_c009	co	cohabitant	AB	AB	Experiment 2	1546.38	3.18932	149.732	2.17532
PAvsAB_26_230622_c010	co	PA	AB	PAwithAB	Experiment 2	1508.49	3.17854	53.8264	1.731
PAvsAB_26_230622_c011	co	PA	AB	PAwithAB	Experiment 2	1990.55	3.29897	74.8696	1.87431
PAvsAB_26_230622_c012	co	PA	AB	PAwithAB	Experiment 2	2247.96	3.35179	79.0909	1.89813
PAvsAB_26_230622_c013	co	cohabitant	AB	AB	Experiment 2	1047.28	3.02006	117.699	2.07077
PAvsAB_27_230622_c000	co	cohabitant	AB	AB	Experiment 2	2465.51	3.39191	313.629	2.49642
PAvsAB_27_230622_c002	co	PA	AB	PAwithAB	Experiment 2	1658.67	3.21976	78.8702	1.89691
PAvsAB_27_230622_c003	co	cohabitant	AB	AB	Experiment 2	1366.32	3.13555	213.269	2.32893
PAvsAB_28_230622_c001	co	PA	AB	PAwithAB	Experiment 2	3831.36	3.58335	138.186	2.14047
PAvsAB_28_230622_c002	co	PA	AB	PAwithAB	Experiment 2	4447.17	3.64808	196.268	2.29285
PAvsAB_28_230622_c003	co	PA	AB	PAwithAB	Experiment 2	3033.53	3.48195	115.784	2.06365
PAvsAB_28_230622_c004	co	PA	AB	PAwithAB	Experiment 2	3919.16	3.59319	188.846	2.27611
PAvsAB_28_230622_c007	co	PA	AB	PAwithAB	Experiment 2	5472.6	3.73819	220.558	2.34352
PAvsAB_28_230622_c008	co	cohabitant	AB	AB	Experiment 2	3485.78	3.5423	311.191	2.49303
PAvsAB_28_230622_c009	co	PA	AB	PAwithAB	Experiment 2	2337.84	3.36881	98.2771	1.99245
PAvsAB_28_230622_c014	co	cohabitant	AB	AB	Experiment 2	1942.22	3.2883	213.677	2.32976
PAvsAB_28_230622_c015	co	PA	AB	PAwithAB	Experiment 2	2474.12	3.39342	116.225	2.0653
PAvsAB_29_230622_c002	co	PA	AB	PAwithAB	Experiment 2	3306.82	3.51941	136.544	2.13527
PAvsAB_29_230622_c005	co	cohabitant	AB	AB	Experiment 2	2485.89	3.39548	227.886	2.35772
PAvsAB_29_230622_c006	co	PA	AB	PAwithAB	Experiment 2	2612.89	3.41712	98.4961	1.99342
PAvsAB_29_230622_c008	co	PA	AB	PAwithAB	Experiment 2	3201.75	3.50539	130.346	2.1151
PAvsAB_29_230622_c010	co	cohabitant	AB	AB	Experiment 2	3157.64	3.49936	266.487	2.42568
PAvsAB_3_200422_c005	mono	PA	AB	PA	Experiment 1	13419	4.12772	890.121	2.94945
PAvsAB_3_200422_c007	mono	PA	AB	PA	Experiment 1	12688.5	4.10341	849.463	2.92914
PAvsAB_3_230622_c000	mono	PA	AB	PA	Experiment 2	2181.74	3.3388	96.6165	1.98505
PAvsAB_3_230622_c001	mono	PA	AB	PA	Experiment 2	3786.29	3.57821	181.712	2.25938
PAvsAB_3_230622_c003	mono	PA	AB	PA	Experiment 2	4161.77	3.61928	197.545	2.29567
PAvsAB_3_230622_c004	mono	PA	AB	PA	Experiment 2	3965.22	3.59827	190.596	2.28011
PAvsAB_3_230622_c005	mono	PA	AB	PA	Experiment 2	2260.69	3.35424	104.324	2.01838
PAvsAB_3_230622_c007	mono	PA	AB	PA	Experiment 2	3969.38	3.59872	182.324	2.26084
PAvsAB_30_230622_c001	co	cohabitant	AB	AB	Experiment 2	4147.4	3.61778	424.454	2.62783
PAvsAB_30_230622_c002	co	cohabitant	AB	AB	Experiment 2	2132.07	3.3288	209.081	2.32031
PAvsAB_30_230622_c003	co	PA	AB	PAwithAB	Experiment 2	2708.61	3.43275	106.907	2.02901
PAvsAB_30_230622_c004	co	PA	AB	PAwithAB	Experiment 2	3149.58	3.49825	117.036	2.06832
PAvsAB_30_230622_c006	co	PA	AB	PAwithAB	Experiment 2	3286.86	3.51678	129.683	2.11288
PAvsAB_30_230622_c007	co	PA	AB	PAwithAB	Experiment 2	2862.6	3.45676	115.792	2.06368
PAvsAB_31_230622_c000	co	cohabitant	AB	AB	Experiment 2	4540.22	3.65708	582.836	2.76555
PAvsAB_31_230622_c001	co	PA	AB	PAwithAB	Experiment 2	2718.82	3.43438	109.197	2.03821
PAvsAB_31_230622_c002	co	cohabitant	AB	AB	Experiment 2	1584.41	3.19987	162.445	2.21071
PAvsAB_31_230622_c003	co	cohabitant	AB	AB	Experiment 2	1209.91	3.08275	151.892	2.18154
PAvsAB_31_230622_c004	co	PA	AB	PAwithAB	Experiment 2	2625.49	3.41921	98.7948	1.99473
PAvsAB_31_230622_c009	co	cohabitant	AB	AB	Experiment 2	2828.45	3.45155	225.679	2.35349
PAvsAB_31_230622_c012	co	PA	AB	PAwithAB	Experiment 2	3520.5	3.5466	141.781	2.15162
PAvsAB_32_230622_c001	co	cohabitant	AB	AB	Experiment 2	2227.04	3.34773	275.289	2.43979
PAvsAB_32_230622_c002	co	cohabitant	AB	AB	Experiment 2	1636.35	3.21388	215.249	2.33294
PAvsAB_32_230622_c003	co	cohabitant	AB	AB	Experiment 2	2385.77	3.37763	257.616	2.41097
PAvsAB_32_230622_c005	co	cohabitant	AB	AB	Experiment 2	1747.31	3.24237	160.253	2.20481
PAvsAB_32_230622_c010	co	PA	AB	PAwithAB	Experiment 2	5126.17	3.70979	216.611	2.33568
PAvsAB_4_200422_c000	mono	cohabitant	AB	AB	Experiment 1	956.534	2.9807	92.4273	1.9658
PAvsAB_4_200422_c001	mono	cohabitant	AB	AB	Experiment 1	673.185	2.82813	67.1049	1.82675
PAvsAB_4_200422_c002	mono	cohabitant	AB	AB	Experiment 1	3280.65	3.51596	328.439	2.51645
PAvsAB_4_200422_c003	mono	cohabitant	AB	AB	Experiment 1	584.772	2.76699	52.164	1.71737
PAvsAB_4_200422_c005	mono	cohabitant	AB	AB	Experiment 1	330.216	2.5188	30.1834	1.47977
PAvsAB_4_230622_c004	mono	PA	AB	PA	Experiment 2	6550.48	3.81627	330.234	2.51882
PAvsAB_4_230622_c007	mono	PA	AB	PA	Experiment 2	7352.76	3.86645	394.554	2.59611
PAvsAB_4_230622_c008	mono	PA	AB	PA	Experiment 2	5124.7	3.70967	260.255	2.4154
PAvsAB_4_230622_c010	mono	PA	AB	PA	Experiment 2	7239.83	3.85973	434.136	2.63763
PAvsAB_5_200422_c000	mono	cohabitant	AB	AB	Experiment 1	553.775	2.74333	49.5095	1.69469
PAvsAB_5_200422_c001	mono	cohabitant	AB	AB	Experiment 1	935.838	2.9712	80.7442	1.90711
PAvsAB_5_200422_c002	mono	cohabitant	AB	AB	Experiment 1	791.963	2.8987	76.7238	1.88493
PAvsAB_5_200422_c003	mono	cohabitant	AB	AB	Experiment 1	348.361	2.54203	33.1642	1.52067
PAvsAB_5_200422_c004	mono	cohabitant	AB	AB	Experiment 1	725.426	2.86059	64.3394	1.80848
PAvsAB_5_200422_c005	mono	cohabitant	AB	AB	Experiment 1	387.631	2.58842	35.7087	1.55277
PAvsAB_5_200422_c006	mono	cohabitant	AB	AB	Experiment 1	1622.23	3.21011	157.64	2.19767
PAvsAB_5_200422_c007	mono	cohabitant	AB	AB	Experiment 1	550.093	2.74044	46.8921	1.6711
PAvsAB_5_200422_c008	mono	cohabitant	AB	AB	Experiment 1	464.146	2.66665	45.2705	1.65582
PAvsAB_5_200422_c010	mono	cohabitant	AB	AB	Experiment 1	849.266	2.92904	74.4373	1.87179
PAvsAB_5_200422_c011	mono	cohabitant	AB	AB	Experiment 1	1048.25	3.02046	103.03	2.01296
PAvsAB_5_200422_c012	mono	cohabitant	AB	AB	Experiment 1	669.01	2.82543	59.1562	1.772
PAvsAB_5_200422_c013	mono	cohabitant	AB	AB	Experiment 1	1662.59	3.22078	128.947	2.11041
PAvsAB_5_230622_c002	mono	cohabitant	AB	AB	Experiment 2	1709.71	3.23292	166.5	2.22141
PAvsAB_5_230622_c004	mono	cohabitant	AB	AB	Experiment 2	2200.25	3.34247	211.595	2.32551
PAvsAB_6_230622_c000	mono	cohabitant	AB	AB	Experiment 2	2282.95	3.3585	213.774	2.32995
PAvsAB_6_230622_c001	mono	cohabitant	AB	AB	Experiment 2	1636.43	3.2139	146.285	2.1652
PAvsAB_6_230622_c002	mono	cohabitant	AB	AB	Experiment 2	1964.32	3.29321	161.823	2.20904
PAvsAB_6_230622_c003	mono	cohabitant	AB	AB	Experiment 2	2489.63	3.39613	209.637	2.32147
PAvsAB_6_230622_c005	mono	cohabitant	AB	AB	Experiment 2	3625.08	3.55932	333.143	2.52263
PAvsAB_6_230622_c007	mono	cohabitant	AB	AB	Experiment 2	1378.28	3.13934	115.653	2.06316
PAvsAB_7_230622_c002	mono	cohabitant	AB	AB	Experiment 2	1432.33	3.15604	119.858	2.07867
PAvsAB_7_230622_c003	mono	cohabitant	AB	AB	Experiment 2	1749.72	3.24297	146.156	2.16482
PAvsAB_7_230622_c004	mono	cohabitant	AB	AB	Experiment 2	2814.57	3.44941	241.338	2.38263
PAvsAB_7_230622_c005	mono	cohabitant	AB	AB	Experiment 2	2232.13	3.34872	189.906	2.27854
PAvsAB_8_230622_c002	mono	cohabitant	AB	AB	Experiment 2	4907.17	3.69083	327.574	2.51531
PAvsAB_8_230622_c005	mono	cohabitant	AB	AB	Experiment 2	5760.3	3.76044	401.662	2.60386
PAvsAB_8_230622_c006	mono	cohabitant	AB	AB	Experiment 2	6765.71	3.83031	412.443	2.61536
PAvsBC_1_190422_c006	mono	PA	BC	PA	Experiment 1	6297.11	3.79914	306.35	2.48622
PAvsBC_1_190422_c007	mono	PA	BC	PA	Experiment 1	6847.31	3.83552	340.67	2.53233
PAvsBC_1_190422_c008	mono	PA	BC	PA	Experiment 1	5956.98	3.77503	301.437	2.4792
PAvsBC_1_190422_c009	mono	PA	BC	PA	Experiment 1	6600.31	3.81956	328.154	2.51608
PAvsBC_1_190422_c010	mono	PA	BC	PA	Experiment 1	8835.35	3.94622	427.683	2.63112
PAvsBC_1_190422_c012	mono	PA	BC	PA	Experiment 1	9277.76	3.96744	471.284	2.67328
PAvsBC_10_230622_c002	mono	PA	BC	PA	Experiment 2	2383.78	3.37727	133.305	2.12485
PAvsBC_10_230622_c005	mono	PA	BC	PA	Experiment 2	3487.56	3.54252	206.187	2.31426
PAvsBC_10_230622_c007	mono	PA	BC	PA	Experiment 2	2564.11	3.40894	144.929	2.16116
PAvsBC_10_230622_c009	mono	PA	BC	PA	Experiment 2	4281.6	3.63161	236.571	2.37396
PAvsBC_11_230622_c000	mono	PA	BC	PA	Experiment 2	3032.85	3.48185	184.366	2.26568
PAvsBC_11_230622_c001	mono	PA	BC	PA	Experiment 2	3859.52	3.58653	229.784	2.36132
PAvsBC_11_230622_c002	mono	PA	BC	PA	Experiment 2	4146.66	3.6177	247.272	2.39318
PAvsBC_11_230622_c003	mono	PA	BC	PA	Experiment 2	4892.18	3.6895	290.405	2.463
PAvsBC_11_230622_c005	mono	PA	BC	PA	Experiment 2	2812.54	3.4491	176.426	2.24656
PAvsBC_12_230622_c000	mono	PA	BC	PA	Experiment 2	3699.34	3.56812	224.002	2.35025
PAvsBC_12_230622_c001	mono	PA	BC	PA	Experiment 2	6507.12	3.81339	405.402	2.60789
PAvsBC_12_230622_c005	mono	PA	BC	PA	Experiment 2	6399.71	3.80616	399.84	2.60189
PAvsBC_13_230622_c000	mono	cohabitant	BC	BC	Experiment 2	2021.13	3.30559	195.054	2.29016
PAvsBC_13_230622_c001	mono	cohabitant	BC	BC	Experiment 2	1318.91	3.12021	109.643	2.03998
PAvsBC_13_230622_c002	mono	cohabitant	BC	BC	Experiment 2	963.407	2.98381	73.0046	1.86335
PAvsBC_13_230622_c004	mono	cohabitant	BC	BC	Experiment 2	1700.51	3.23058	149.562	2.17482
PAvsBC_13_230622_c005	mono	cohabitant	BC	BC	Experiment 2	1336.72	3.12604	128.202	2.10789
PAvsBC_14_230622_c000	mono	cohabitant	BC	BC	Experiment 2	1412.53	3.15	134.995	2.13032
PAvsBC_14_230622_c001	mono	cohabitant	BC	BC	Experiment 2	2749.6	3.43927	258.187	2.41193
PAvsBC_14_230622_c002	mono	cohabitant	BC	BC	Experiment 2	2148.05	3.33205	181.814	2.25963
PAvsBC_15_230622_c001	mono	cohabitant	BC	BC	Experiment 2	1855.39	3.26844	167.922	2.22511
PAvsBC_15_230622_c002	mono	cohabitant	BC	BC	Experiment 2	1736.8	3.23975	158.666	2.20048
PAvsBC_15_230622_c003	mono	cohabitant	BC	BC	Experiment 2	1539.1	3.18727	141.941	2.15211
PAvsBC_15_230622_c004	mono	cohabitant	BC	BC	Experiment 2	1720.49	3.23565	157.279	2.19667
PAvsBC_15_230622_c005	mono	cohabitant	BC	BC	Experiment 2	1516.31	3.18079	127.904	2.10688
PAvsBC_16_230622_c000	mono	cohabitant	BC	BC	Experiment 2	2480.63	3.39456	227.972	2.35788
PAvsBC_16_230622_c001	mono	cohabitant	BC	BC	Experiment 2	1745.82	3.242	156.768	2.19526
PAvsBC_16_230622_c002	mono	cohabitant	BC	BC	Experiment 2	3442.73	3.5369	324.878	2.51172
PAvsBC_17_230622_c001	co	PA	BC	PAwithBC	Experiment 2	8901.06	3.94944	593.284	2.77326
PAvsBC_17_230622_c003	co	PA	BC	PAwithBC	Experiment 2	15007.3	4.1763	1003.61	3.00157
PAvsBC_17_230622_c005	co	cohabitant	BC	BC	Experiment 2	920.592	2.96407	65.9775	1.8194
PAvsBC_17_230622_c007	co	cohabitant	BC	BC	Experiment 2	1848.68	3.26686	195.285	2.29067
PAvsBC_18_230622_c000	co	cohabitant	BC	BC	Experiment 2	2977.72	3.47388	337.577	2.52837
PAvsBC_18_230622_c002	co	cohabitant	BC	BC	Experiment 2	1609.17	3.2066	122.82	2.08927
PAvsBC_18_230622_c003	co	PA	BC	PAwithBC	Experiment 2	17853.6	4.25173	1280.5	3.10738
PAvsBC_18_230622_c004	co	PA	BC	PAwithBC	Experiment 2	13596.6	4.13343	858.926	2.93396
PAvsBC_18_230622_c008	co	cohabitant	BC	BC	Experiment 2	1008.65	3.00374	69.0266	1.83902
PAvsBC_18_230622_c009	co	PA	BC	PAwithBC	Experiment 2	10827.2	4.03452	774.16	2.88883
PAvsBC_18_230622_c012	co	cohabitant	BC	BC	Experiment 2	2055.42	3.3129	148.002	2.17027
PAvsBC_19_190422_c001	co	PA	BC	PAwithBC	Experiment 1	11210	4.04961	625.627	2.79632
PAvsBC_19_190422_c002	co	PA	BC	PAwithBC	Experiment 1	8548.12	3.93187	450.835	2.65402
PAvsBC_19_190422_c004	co	cohabitant	BC	BC	Experiment 1	1036.55	3.01559	86.39	1.93646
PAvsBC_2_190422_c000	mono	PA	BC	PA	Experiment 1	6494.2	3.81253	325.855	2.51302
PAvsBC_2_190422_c001	mono	PA	BC	PA	Experiment 1	8670.71	3.93805	420.042	2.62329
PAvsBC_2_190422_c002	mono	PA	BC	PA	Experiment 1	9130.07	3.96047	469.648	2.67177
PAvsBC_20_190422_c002	co	PA	BC	PAwithBC	Experiment 1	26021.7	4.41534	1746.99	3.24229
PAvsBC_20_190422_c004	co	cohabitant	BC	BC	Experiment 1	2925.36	3.46618	182.98	2.2624
PAvsBC_20_190422_c007	co	cohabitant	BC	BC	Experiment 1	2893.13	3.46137	197.846	2.29633
PAvsBC_20_230622_c003	co	cohabitant	BC	BC	Experiment 2	2936.55	3.46784	292.007	2.46539
PAvsBC_20_230622_c004	co	PA	BC	PAwithBC	Experiment 2	22543.1	4.35301	1835.57	3.26377
PAvsBC_21_190422_c000	co	PA	BC	PAwithBC	Experiment 1	32254.1	4.50859	1830.37	3.26254
PAvsBC_21_190422_c001	co	cohabitant	BC	BC	Experiment 1	3473.99	3.54083	247.96	2.39438
PAvsBC_21_230622_c002	co	cohabitant	BC	BC	Experiment 2	2991.69	3.47592	287.278	2.4583
PAvsBC_21_230622_c003	co	cohabitant	BC	BC	Experiment 2	2625.48	3.41921	258.288	2.4121
PAvsBC_21_230622_c004	co	cohabitant	BC	BC	Experiment 2	799.147	2.90263	63.5283	1.80297
PAvsBC_22_230622_c000	co	cohabitant	BC	BC	Experiment 2	2638.9	3.42142	250.058	2.39804
PAvsBC_22_230622_c001	co	cohabitant	BC	BC	Experiment 2	2534.07	3.40382	241.296	2.38255
PAvsBC_22_230622_c003	co	cohabitant	BC	BC	Experiment 2	2208.57	3.34411	207.493	2.317
PAvsBC_24_230622_c002	co	cohabitant	BC	BC	Experiment 2	7034.25	3.84722	631.89	2.80064
PAvsBC_24_230622_c003	co	PA	BC	PAwithBC	Experiment 2	23890.3	4.37822	1919.29	3.28314
PAvsBC_24_230622_c004	co	cohabitant	BC	BC	Experiment 2	4740.63	3.67584	473.858	2.67565
PAvsBC_24_230622_c005	co	cohabitant	BC	BC	Experiment 2	4624.59	3.66507	701.32	2.84592
PAvsBC_24_230622_c010	co	cohabitant	BC	BC	Experiment 2	1899.61	3.27866	134.049	2.12726
PAvsBC_3_190422_c006	mono	PA	BC	PA	Experiment 1	16337.5	4.21319	906.38	2.95731
PAvsBC_4_190422_c002	mono	cohabitant	BC	BC	Experiment 1	6450.08	3.80956	729.659	2.86312
PAvsBC_4_190422_c003	mono	cohabitant	BC	BC	Experiment 1	5577.02	3.7464	633.16	2.80151
PAvsBC_5_190422_c001	mono	cohabitant	BC	BC	Experiment 1	4527.14	3.65582	477.529	2.679
PAvsBC_5_190422_c002	mono	cohabitant	BC	BC	Experiment 1	4871.67	3.68768	494.027	2.69375
PAvsBC_6_190422_c001	mono	cohabitant	BC	BC	Experiment 1	3657.16	3.56314	394.336	2.59587
PAvsBC_6_190422_c002	mono	cohabitant	BC	BC	Experiment 1	6329.37	3.80136	628.483	2.79829
PAvsBC_6_190422_c003	mono	cohabitant	BC	BC	Experiment 1	4890.51	3.68935	493.632	2.6934
PAvsBC_9_230622_c000	mono	PA	BC	PA	Experiment 2	5433.43	3.73507	298.251	2.47458
PAvsBC_9_230622_c001	mono	PA	BC	PA	Experiment 2	3381.72	3.52914	191.409	2.28196
PAvsBC_9_230622_c002	mono	PA	BC	PA	Experiment 2	4735.74	3.67539	264.201	2.42193
PAvsBC_9_230622_c003	mono	PA	BC	PA	Experiment 2	4237.22	3.62708	247.394	2.39339
PAvsBC_9_230622_c006	mono	PA	BC	PA	Experiment 2	2621.85	3.41861	153.691	2.18665
PAvsBC_9_230622_c007	mono	PA	BC	PA	Experiment 2	3558.62	3.55128	205.437	2.31268
PAvsEC_1_120522_c004	mono	PA	EC	PA	Experiment 1	2393.33	3.379	112.837	2.05245
PAvsEC_1_120522_c008	mono	PA	EC	PA	Experiment 1	2297	3.36116	111.336	2.04664
PAvsEC_1_120522_c010	mono	PA	EC	PA	Experiment 1	2241.11	3.35046	103.094	2.01323
PAvsEC_1_120522_c011	mono	PA	EC	PA	Experiment 1	3359.02	3.52621	167.336	2.22359
PAvsEC_10_120522_c000	mono	cohabitant	EC	EC	Experiment 1	16154.3	4.20829	1358.98	3.13321
PAvsEC_11_120522_c006	mono	cohabitant	EC	EC	Experiment 1	17219.6	4.23602	1434.27	3.15663
PAvsEC_12_120522_c003	mono	cohabitant	EC	EC	Experiment 1	14089.4	4.14889	1123.95	3.05075
PAvsEC_13_120522_c001	co	PA	EC	PAwithEC	Experiment 1	832.81	2.92055	42.8632	1.63208
PAvsEC_13_120522_c002	co	PA	EC	PAwithEC	Experiment 1	1959.69	3.29219	86.2615	1.93582
PAvsEC_13_120522_c003	co	PA	EC	PAwithEC	Experiment 1	1137.42	3.05592	105.701	2.02408
PAvsEC_13_120522_c004	co	PA	EC	PAwithEC	Experiment 1	1140.97	3.05727	65.5309	1.81645
PAvsEC_13_120522_c006	co	cohabitant	EC	EC	Experiment 1	27906.8	4.44571	2539	3.40466
PAvsEC_13_120522_c007	co	cohabitant	EC	EC	Experiment 1	23995.9	4.38014	2158.56	3.33416
PAvsEC_14_120522_c000	co	PA	EC	PAwithEC	Experiment 1	949.93	2.97769	49.1439	1.69147
PAvsEC_14_120522_c001	co	PA	EC	PAwithEC	Experiment 1	1599.39	3.20396	68.1639	1.83355
PAvsEC_14_120522_c002	co	cohabitant	EC	EC	Experiment 1	37224.5	4.57083	3273.82	3.51505
PAvsEC_15_120522_c001	co	PA	EC	PAwithEC	Experiment 1	1149.79	3.06062	73.1351	1.86413
PAvsEC_15_120522_c002	co	PA	EC	PAwithEC	Experiment 1	1376.14	3.13866	55.8875	1.74731
PAvsEC_15_120522_c004	co	PA	EC	PAwithEC	Experiment 1	1751.25	3.24335	88.0549	1.94475
PAvsEC_15_120522_c005	co	PA	EC	PAwithEC	Experiment 1	1045.88	3.01948	45.9553	1.66234
PAvsEC_15_120522_c006	co	PA	EC	PAwithEC	Experiment 1	858.181	2.93358	38.3147	1.58337
PAvsEC_15_120522_c009	co	cohabitant	EC	EC	Experiment 1	30337.1	4.48197	2931.53	3.46709
PAvsEC_16_120522_c000	co	PA	EC	PAwithEC	Experiment 1	1616.37	3.20854	97.0312	1.98691
PAvsEC_16_120522_c001	co	PA	EC	PAwithEC	Experiment 1	4587.3	3.66156	253.672	2.40427
PAvsEC_16_120522_c002	co	PA	EC	PAwithEC	Experiment 1	3086.82	3.48951	177.148	2.24834
PAvsEC_16_120522_c003	co	PA	EC	PAwithEC	Experiment 1	2403.05	3.38076	132.092	2.12088
PAvsEC_16_120522_c004	co	PA	EC	PAwithEC	Experiment 1	1682.98	3.22608	100.209	2.00091
PAvsEC_16_120522_c005	co	PA	EC	PAwithEC	Experiment 1	2127.17	3.3278	109.447	2.0392
PAvsEC_16_120522_c007	co	PA	EC	PAwithEC	Experiment 1	2592.16	3.41366	138.571	2.14167
PAvsEC_16_120522_c011	co	cohabitant	EC	EC	Experiment 1	56863.5	4.75483	4867.64	3.68732
PAvsEC_17_120522_c000	co	PA	EC	PAwithEC	Experiment 1	2764.37	3.4416	191.431	2.28201
PAvsEC_17_120522_c001	co	PA	EC	PAwithEC	Experiment 1	1961.47	3.29258	130.652	2.11612
PAvsEC_17_120522_c002	co	PA	EC	PAwithEC	Experiment 1	5544.87	3.74389	408.302	2.61098
PAvsEC_17_120522_c004	co	cohabitant	EC	EC	Experiment 1	51661.6	4.71317	4361.31	3.63962
PAvsEC_18_120522_c001	co	PA	EC	PAwithEC	Experiment 1	1869.57	3.27174	117.894	2.07149
PAvsEC_18_120522_c002	co	PA	EC	PAwithEC	Experiment 1	1961.08	3.2925	122.336	2.08756
PAvsEC_18_120522_c003	co	PA	EC	PAwithEC	Experiment 1	2313.93	3.36435	158.994	2.20138
PAvsEC_18_120522_c004	co	PA	EC	PAwithEC	Experiment 1	1414.95	3.15074	102.131	2.00916
PAvsEC_18_120522_c005	co	PA	EC	PAwithEC	Experiment 1	2857.03	3.45592	179.404	2.25383
PAvsEC_18_120522_c009	co	cohabitant	EC	EC	Experiment 1	56701.2	4.75359	5088.81	3.70662
PAvsEC_19_120522_c000	co	PA	EC	PAwithEC	Experiment 1	6472.4	3.81107	461.035	2.66373
PAvsEC_19_120522_c001	co	PA	EC	PAwithEC	Experiment 1	4084.75	3.61117	344.481	2.53716
PAvsEC_19_120522_c002	co	cohabitant	EC	EC	Experiment 1	53408.2	4.72761	5013.65	3.70015
PAvsEC_19_120522_c003	co	cohabitant	EC	EC	Experiment 1	46063.4	4.66336	4553.4	3.65834
PAvsEC_2_120522_c000	mono	PA	EC	PA	Experiment 1	1548.96	3.19004	73.6386	1.86711
PAvsEC_2_120522_c001	mono	PA	EC	PA	Experiment 1	1377.65	3.13914	69.1532	1.83981
PAvsEC_2_120522_c002	mono	PA	EC	PA	Experiment 1	2708.78	3.43277	135.097	2.13065
PAvsEC_2_120522_c003	mono	PA	EC	PA	Experiment 1	2178.86	3.33823	102.601	2.01115
PAvsEC_2_120522_c004	mono	PA	EC	PA	Experiment 1	2370.38	3.37482	123.471	2.09157
PAvsEC_2_120522_c005	mono	PA	EC	PA	Experiment 1	1956.25	3.29142	91.0318	1.95919
PAvsEC_2_120522_c007	mono	PA	EC	PA	Experiment 1	2009.93	3.30318	91.5811	1.96181
PAvsEC_2_120522_c013	mono	PA	EC	PA	Experiment 1	2313.35	3.36424	111.253	2.04631
PAvsEC_20_120522_c000	co	PA	EC	PAwithEC	Experiment 1	2543.38	3.40541	172.125	2.23584
PAvsEC_20_120522_c001	co	PA	EC	PAwithEC	Experiment 1	2826.4	3.45123	166.559	2.22157
PAvsEC_20_120522_c003	co	PA	EC	PAwithEC	Experiment 1	4522.9	3.65542	316.138	2.49988
PAvsEC_20_120522_c006	co	PA	EC	PAwithEC	Experiment 1	1609.1	3.20658	123.123	2.09034
PAvsEC_21_120522_c000	co	PA	EC	PAwithEC	Experiment 1	6837.15	3.83488	499.946	2.69892
PAvsEC_21_120522_c001	co	PA	EC	PAwithEC	Experiment 1	4095.77	3.61234	376.393	2.57564
PAvsEC_21_120522_c002	co	cohabitant	EC	EC	Experiment 1	49668.2	4.69608	4699.92	3.67209
PAvsEC_22_120522_c000	co	PA	EC	PAwithEC	Experiment 1	1122.48	3.05018	61.1016	1.78605
PAvsEC_22_120522_c002	co	cohabitant	EC	EC	Experiment 1	20735.7	4.31672	1823.19	3.26083
PAvsEC_23_120522_c001	co	cohabitant	EC	EC	Experiment 1	21602.8	4.33451	1916.8	3.28258
PAvsEC_23_120522_c002	co	cohabitant	EC	EC	Experiment 1	31425.2	4.49728	2829.84	3.45176
PAvsEC_24_120522_c000	co	PA	EC	PAwithEC	Experiment 1	1073.89	3.03096	52.2597	1.71817
PAvsEC_24_120522_c002	co	cohabitant	EC	EC	Experiment 1	11244.2	4.05093	790.008	2.89763
PAvsEC_24_120522_c003	co	cohabitant	EC	EC	Experiment 1	22952.7	4.36083	1936.98	3.28712
PAvsEC_3_120522_c001	mono	PA	EC	PA	Experiment 1	3231.34	3.50938	155.935	2.19294
PAvsEC_3_120522_c005	mono	PA	EC	PA	Experiment 1	3105.39	3.49212	152.9	2.18441
PAvsEC_3_120522_c006	mono	PA	EC	PA	Experiment 1	3826.78	3.58283	186.602	2.27092
PAvsEC_4_120522_c001	mono	cohabitant	EC	EC	Experiment 1	11538.6	4.06215	979.601	2.99105
PAvsEC_4_120522_c002	mono	cohabitant	EC	EC	Experiment 1	10474.6	4.02014	907.532	2.95786
PAvsEC_5_120522_c001	mono	cohabitant	EC	EC	Experiment 1	11869.8	4.07444	1002.62	3.00114
PAvsEC_5_120522_c002	mono	cohabitant	EC	EC	Experiment 1	10696.4	4.02924	933.921	2.97031
PAvsEC_5_120522_c003	mono	cohabitant	EC	EC	Experiment 1	15845.7	4.19991	1426.41	3.15424
PAvsEC_6_120522_c004	mono	cohabitant	EC	EC	Experiment 1	8781.19	3.94355	729.297	2.8629
PAvsEC_7_120522_c003	mono	PA	EC	PA	Experiment 1	8710.64	3.94005	535.925	2.7291
PAvsEC_7_120522_c005	mono	PA	EC	PA	Experiment 1	6686.26	3.82518	415.825	2.61891
PAvsEC_7_120522_c007	mono	PA	EC	PA	Experiment 1	12746.7	4.1054	729.832	2.86322
PAvsEC_73_070223_c002	mono	PA	EC	PA	Experiment 2	3543.43	3.54942	183.253	2.26305
PAvsEC_73_070223_c004	mono	PA	EC	PA	Experiment 2	4391.84	3.64265	235.714	2.37238
PAvsEC_73_070223_c005	mono	PA	EC	PA	Experiment 2	4773.44	3.67883	262.582	2.41926
PAvsEC_74_070223_c000	mono	PA	EC	PA	Experiment 2	4144.55	3.61748	228.749	2.35936
PAvsEC_74_070223_c001	mono	PA	EC	PA	Experiment 2	4221.33	3.62545	237.614	2.37587
PAvsEC_74_070223_c002	mono	PA	EC	PA	Experiment 2	6079.08	3.78384	342.652	2.53485
PAvsEC_74_070223_c003	mono	PA	EC	PA	Experiment 2	5553.25	3.74455	303.738	2.4825
PAvsEC_75_070223_c006	mono	PA	EC	PA	Experiment 2	5828.44	3.76555	316.162	2.49991
PAvsEC_75_070223_c007	mono	PA	EC	PA	Experiment 2	5193.99	3.7155	290.325	2.46289
PAvsEC_76_070223_c001	mono	cohabitant	EC	EC	Experiment 2	36026.5	4.55662	2381.63	3.37687
PAvsEC_77_070223_c003	mono	cohabitant	EC	EC	Experiment 2	11466.7	4.05944	903.969	2.95615
PAvsEC_77_070223_c004	mono	cohabitant	EC	EC	Experiment 2	3685.44	3.56649	296.452	2.47195
PAvsEC_78_070223_c004	mono	cohabitant	EC	EC	Experiment 2	15912.2	4.20173	1286.03	3.10925
PAvsEC_78_070223_c005	mono	cohabitant	EC	EC	Experiment 2	10783.3	4.03275	838.88	2.9237
PAvsEC_79_070223_c001	mono	PA	EC	PA	Experiment 2	8619.98	3.93551	422.306	2.62563
PAvsEC_79_070223_c003	mono	PA	EC	PA	Experiment 2	4823.76	3.68339	232.465	2.36636
PAvsEC_8_120522_c000	mono	PA	EC	PA	Experiment 1	8659.02	3.93747	489.662	2.6899
PAvsEC_8_120522_c001	mono	PA	EC	PA	Experiment 1	8242.26	3.91605	476.247	2.67783
PAvsEC_8_120522_c002	mono	PA	EC	PA	Experiment 1	8980.29	3.95329	515.613	2.71232
PAvsEC_80_070223_c003	mono	PA	EC	PA	Experiment 2	6329.2	3.80135	287.446	2.45856
PAvsEC_80_070223_c004	mono	PA	EC	PA	Experiment 2	4111.49	3.614	193.861	2.28749
PAvsEC_80_070223_c005	mono	PA	EC	PA	Experiment 2	2801.31	3.44736	125.668	2.09923
PAvsEC_81_070223_c002	mono	PA	EC	PA	Experiment 2	5639.32	3.75123	247.415	2.39343
PAvsEC_81_070223_c003	mono	PA	EC	PA	Experiment 2	7796.69	3.89191	339.076	2.5303
PAvsEC_81_070223_c004	mono	PA	EC	PA	Experiment 2	6356.86	3.80324	273.012	2.43618
PAvsEC_82_070223_c003	mono	cohabitant	EC	EC	Experiment 2	14527.9	4.1622	1179.51	3.0717
PAvsEC_82_070223_c004	mono	cohabitant	EC	EC	Experiment 2	10043.9	4.0019	783.287	2.89392
PAvsEC_82_070223_c005	mono	cohabitant	EC	EC	Experiment 2	9028.8	3.95563	684.783	2.83555
PAvsEC_83_070223_c001	mono	cohabitant	EC	EC	Experiment 2	29292.6	4.46676	2398.3	3.3799
PAvsEC_83_070223_c002	mono	cohabitant	EC	EC	Experiment 2	17427.9	4.24125	1400.19	3.14619
PAvsEC_83_070223_c003	mono	cohabitant	EC	EC	Experiment 2	15221.5	4.18246	1233.16	3.09102
PAvsEC_84_070223_c003	mono	cohabitant	EC	EC	Experiment 2	15902	4.20145	1293.45	3.11175
PAvsEC_84_070223_c004	mono	cohabitant	EC	EC	Experiment 2	14762.1	4.16915	1217.73	3.08555
PAvsEC_85_070223_c002	co	PA	EC	PAwithEC	Experiment 2	559.112	2.7475	32.5505	1.51256
PAvsEC_85_070223_c003	co	cohabitant	EC	EC	Experiment 2	20785.1	4.31775	1811.51	3.25804
PAvsEC_85_070223_c004	co	PA	EC	PAwithEC	Experiment 2	873.816	2.94142	54.021	1.73256
PAvsEC_86_070223_c001	co	PA	EC	PAwithEC	Experiment 2	1519.65	3.18174	73.3376	1.86533
PAvsEC_86_070223_c003	co	PA	EC	PAwithEC	Experiment 2	1213.42	3.08401	58.8819	1.76998
PAvsEC_86_070223_c005	co	PA	EC	PAwithEC	Experiment 2	936.857	2.97167	50.471	1.70304
PAvsEC_86_070223_c006	co	cohabitant	EC	EC	Experiment 2	19600.1	4.29226	1651.73	3.21794
PAvsEC_87_070223_c001	co	PA	EC	PAwithEC	Experiment 2	2251.71	3.35251	109.73	2.04033
PAvsEC_87_070223_c004	co	cohabitant	EC	EC	Experiment 2	16938.3	4.22887	1420.73	3.15251
PAvsEC_89_070223_c004	co	cohabitant	EC	EC	Experiment 2	28483	4.45459	2464.56	3.39174
PAvsEC_89_070223_c005	co	PA	EC	PAwithEC	Experiment 2	1379.14	3.13961	92.434	1.96583
PAvsEC_89_070223_c007	co	cohabitant	EC	EC	Experiment 2	20407.6	4.30979	1847.76	3.26664
PAvsEC_9_120522_c000	mono	PA	EC	PA	Experiment 1	4574.59	3.66035	227.183	2.35637
PAvsEC_9_120522_c001	mono	PA	EC	PA	Experiment 1	4166.72	3.61979	212.19	2.32673
PAvsEC_9_120522_c002	mono	PA	EC	PA	Experiment 1	8680.06	3.93852	417.113	2.62025
PAvsEC_94_070223_c007	co	PA	EC	PAwithEC	Experiment 2	2091.75	3.32051	133.889	2.12674
PAvsEC_94_070223_c010	co	cohabitant	EC	EC	Experiment 2	29377.4	4.46801	2345.05	3.37015
PAvsEC_94_070223_c011	co	PA	EC	PAwithEC	Experiment 2	1821.85	3.26051	87.8676	1.94383
PAvsEF_1_160522_c000	mono	PA	EF	PA	Experiment 1	2663.61	3.42547	134.26	2.12795
PAvsEF_1_160522_c001	mono	PA	EF	PA	Experiment 1	2240.62	3.35037	107.805	2.03264
PAvsEF_1_160522_c002	mono	PA	EF	PA	Experiment 1	2659.7	3.42483	131.818	2.11998
PAvsEF_1_160522_c003	mono	PA	EF	PA	Experiment 1	1994.29	3.29979	97.2781	1.98801
PAvsEF_1_160522_c004	mono	PA	EF	PA	Experiment 1	2227.55	3.34783	109.2	2.03822
PAvsEF_1_160522_c005	mono	PA	EF	PA	Experiment 1	2246.14	3.35144	112.202	2.05
PAvsEF_1_160522_c006	mono	PA	EF	PA	Experiment 1	2041.77	3.31001	96.1236	1.98283
PAvsEF_1_160522_c007	mono	PA	EF	PA	Experiment 1	1866.95	3.27113	97.0455	1.98698
PAvsEF_1_160522_c008	mono	PA	EF	PA	Experiment 1	2466.25	3.39204	119.783	2.0784
PAvsEF_10_160522_c001	mono	cohabitant	EF	EF	Experiment 1	6269.92	3.79726	268.572	2.42906
PAvsEF_10_160522_c002	mono	cohabitant	EF	EF	Experiment 1	7327.64	3.86496	341.87	2.53386
PAvsEF_11_160522_c000	mono	cohabitant	EF	EF	Experiment 1	14263.7	4.15423	747.273	2.87348
PAvsEF_12_160522_c001	mono	cohabitant	EF	EF	Experiment 1	7300.2	3.86333	341.778	2.53374
PAvsEF_12_160522_c002	mono	cohabitant	EF	EF	Experiment 1	9322.48	3.96953	418.009	2.62119
PAvsEF_12_160522_c004	mono	cohabitant	EF	EF	Experiment 1	4874.84	3.68796	218.32	2.33909
PAvsEF_121_140223_c001	mono	PA	EF	PA	Experiment 2	3279.65	3.51583	179.12	2.25315
PAvsEF_122_140223_c000	mono	PA	EF	PA	Experiment 2	3903.29	3.59143	233.881	2.36899
PAvsEF_122_140223_c001	mono	PA	EF	PA	Experiment 2	2288.53	3.35956	131.39	2.11856
PAvsEF_122_140223_c002	mono	PA	EF	PA	Experiment 2	3115.78	3.49357	175.975	2.24545
PAvsEF_123_140223_c001	mono	PA	EF	PA	Experiment 2	3331.13	3.52259	202.02	2.30539
PAvsEF_123_140223_c002	mono	PA	EF	PA	Experiment 2	5035.9	3.70208	315.082	2.49842
PAvsEF_123_140223_c005	mono	PA	EF	PA	Experiment 2	4024.67	3.60473	231.44	2.36444
PAvsEF_124_140223_c000	mono	cohabitant	EF	EF	Experiment 2	5132.67	3.71034	272.716	2.43571
PAvsEF_124_140223_c001	mono	cohabitant	EF	EF	Experiment 2	6888.82	3.83814	405.95	2.60847
PAvsEF_124_140223_c002	mono	cohabitant	EF	EF	Experiment 2	8686.92	3.93887	511.744	2.70905
PAvsEF_125_140223_c000	mono	cohabitant	EF	EF	Experiment 2	1277.22	3.10627	40.4554	1.60698
PAvsEF_125_140223_c001	mono	cohabitant	EF	EF	Experiment 2	1496.87	3.17518	47.3604	1.67542
PAvsEF_125_140223_c002	mono	cohabitant	EF	EF	Experiment 2	7612.88	3.88155	439.545	2.643
PAvsEF_126_140223_c001	mono	cohabitant	EF	EF	Experiment 2	5502.28	3.74054	311.229	2.49308
PAvsEF_126_140223_c003	mono	cohabitant	EF	EF	Experiment 2	3908.36	3.59199	209.544	2.32128
PAvsEF_126_140223_c004	mono	cohabitant	EF	EF	Experiment 2	5846.34	3.76688	332.613	2.52194
PAvsEF_127_140223_c004	mono	PA	EF	PA	Experiment 2	4471.16	3.65042	231.251	2.36408
PAvsEF_127_140223_c005	mono	PA	EF	PA	Experiment 2	2280.79	3.35809	118.317	2.07305
PAvsEF_127_140223_c006	mono	PA	EF	PA	Experiment 2	2185.29	3.33951	115.285	2.06177
PAvsEF_128_140223_c002	mono	PA	EF	PA	Experiment 2	1831.98	3.26292	92.9178	1.9681
PAvsEF_128_140223_c003	mono	PA	EF	PA	Experiment 2	2246.31	3.35147	114.526	2.0589
PAvsEF_128_140223_c004	mono	PA	EF	PA	Experiment 2	4318.62	3.63534	235.965	2.37285
PAvsEF_128_140223_c008	mono	PA	EF	PA	Experiment 2	4808.21	3.68198	263.388	2.4206
PAvsEF_129_140223_c003	mono	PA	EF	PA	Experiment 2	18101.3	4.25771	907.163	2.95769
PAvsEF_13_160522_c000	co	PA	EF	PAwithEF	Experiment 1	3489.45	3.54276	316.539	2.50043
PAvsEF_13_160522_c001	co	PA	EF	PAwithEF	Experiment 1	4214.96	3.62479	398.509	2.60044
PAvsEF_13_160522_c002	co	PA	EF	PAwithEF	Experiment 1	7083.31	3.85024	638.017	2.80483
PAvsEF_13_160522_c005	co	cohabitant	EF	EF	Experiment 1	22396	4.35017	1562.2	3.19374
PAvsEF_130_140223_c001	mono	cohabitant	EF	EF	Experiment 2	4728.62	3.67473	267.627	2.42753
PAvsEF_131_140223_c000	mono	cohabitant	EF	EF	Experiment 2	3546.8	3.54984	189.622	2.27789
PAvsEF_131_140223_c001	mono	cohabitant	EF	EF	Experiment 2	8412.02	3.9249	515.525	2.71225
PAvsEF_131_140223_c002	mono	cohabitant	EF	EF	Experiment 2	4577.21	3.6606	248.011	2.39447
PAvsEF_132_140223_c003	mono	cohabitant	EF	EF	Experiment 2	4387.84	3.64225	226.221	2.35453
PAvsEF_132_140223_c004	mono	cohabitant	EF	EF	Experiment 2	8163.91	3.9119	510.118	2.70767
PAvsEF_132_140223_c005	mono	cohabitant	EF	EF	Experiment 2	5946.92	3.77429	348.953	2.54277
PAvsEF_133_140223_c003	co	cohabitant	EF	EF	Experiment 2	19652.9	4.29343	1545.96	3.1892
PAvsEF_133_140223_c004	co	PA	EF	PAwithEF	Experiment 2	4202.42	3.6235	344.765	2.53752
PAvsEF_133_140223_c006	co	cohabitant	EF	EF	Experiment 2	16209.1	4.20976	1356.07	3.13228
PAvsEF_133_140223_c007	co	PA	EF	PAwithEF	Experiment 2	4037.04	3.60606	237.894	2.37638
PAvsEF_133_140223_c009	co	PA	EF	PAwithEF	Experiment 2	3485.28	3.54224	332.355	2.5216
PAvsEF_134_140223_c002	co	PA	EF	PAwithEF	Experiment 2	3409.91	3.53274	256.536	2.40915
PAvsEF_134_140223_c003	co	cohabitant	EF	EF	Experiment 2	22063.5	4.34368	1881.98	3.27461
PAvsEF_134_140223_c004	co	PA	EF	PAwithEF	Experiment 2	2860.98	3.45651	239.977	2.38017
PAvsEF_134_140223_c006	co	PA	EF	PAwithEF	Experiment 2	3626.18	3.55945	301.654	2.47951
PAvsEF_134_140223_c007	co	cohabitant	EF	EF	Experiment 2	16406.1	4.215	1220.2	3.08643
PAvsEF_135_140223_c005	co	PA	EF	PAwithEF	Experiment 2	4922.31	3.69217	410.148	2.61294
PAvsEF_135_140223_c006	co	PA	EF	PAwithEF	Experiment 2	3330	3.52244	272.598	2.43552
PAvsEF_135_140223_c008	co	cohabitant	EF	EF	Experiment 2	17368.8	4.23977	1360.26	3.13362
PAvsEF_135_140223_c011	co	PA	EF	PAwithEF	Experiment 2	3771.42	3.5765	272.214	2.43491
PAvsEF_135_140223_c013	co	PA	EF	PAwithEF	Experiment 2	2888.42	3.46066	236.34	2.37354
PAvsEF_136_140223_c005	co	PA	EF	PAwithEF	Experiment 2	4079.69	3.61063	363.502	2.56051
PAvsEF_136_140223_c006	co	cohabitant	EF	EF	Experiment 2	17989.3	4.25501	1294.31	3.11204
PAvsEF_136_140223_c007	co	cohabitant	EF	EF	Experiment 2	23774.8	4.37612	1777.55	3.24982
PAvsEF_136_140223_c009	co	PA	EF	PAwithEF	Experiment 2	4452.46	3.6486	377.062	2.57641
PAvsEF_139_140223_c000	co	cohabitant	EF	EF	Experiment 2	24119.7	4.38237	1963.61	3.29306
PAvsEF_139_140223_c001	co	cohabitant	EF	EF	Experiment 2	7178.9	3.85606	552.504	2.74234
PAvsEF_139_140223_c002	co	PA	EF	PAwithEF	Experiment 2	4930.41	3.69288	302.734	2.48106
PAvsEF_14_160522_c000	co	PA	EF	PAwithEF	Experiment 1	7856.5	3.89523	684.077	2.83511
PAvsEF_14_160522_c004	co	PA	EF	PAwithEF	Experiment 1	5329.46	3.72668	594.617	2.77424
PAvsEF_14_160522_c005	co	PA	EF	PAwithEF	Experiment 1	6670.78	3.82418	390.383	2.59149
PAvsEF_14_160522_c008	co	cohabitant	EF	EF	Experiment 1	13420.2	4.12776	912.43	2.9602
PAvsEF_140_140223_c000	co	PA	EF	PAwithEF	Experiment 2	9311.78	3.96903	739.67	2.86904
PAvsEF_140_140223_c001	co	PA	EF	PAwithEF	Experiment 2	5799.18	3.76337	599.568	2.77784
PAvsEF_140_140223_c002	co	cohabitant	EF	EF	Experiment 2	13093.3	4.11705	925.087	2.96618
PAvsEF_140_140223_c004	co	PA	EF	PAwithEF	Experiment 2	5304.66	3.72466	445.458	2.64881
PAvsEF_140_140223_c006	co	cohabitant	EF	EF	Experiment 2	16263.9	4.21123	1221.73	3.08698
PAvsEF_141_140223_c003	co	cohabitant	EF	EF	Experiment 2	8096.61	3.9083	602.715	2.78011
PAvsEF_141_140223_c004	co	cohabitant	EF	EF	Experiment 2	9928.76	3.99689	771.801	2.88751
PAvsEF_16_160522_c005	co	PA	EF	PAwithEF	Experiment 1	5318.34	3.72578	573.953	2.75888
PAvsEF_17_160522_c000	co	PA	EF	PAwithEF	Experiment 1	6237.04	3.79498	650.804	2.81345
PAvsEF_17_160522_c002	co	PA	EF	PAwithEF	Experiment 1	5956.37	3.77498	425.376	2.62877
PAvsEF_17_160522_c003	co	PA	EF	PAwithEF	Experiment 1	5446.52	3.73612	368.592	2.56655
PAvsEF_17_160522_c006	co	cohabitant	EF	EF	Experiment 1	15500.8	4.19035	1071.38	3.02995
PAvsEF_17_160522_c007	co	cohabitant	EF	EF	Experiment 1	15593.7	4.19295	1087.72	3.03652
PAvsEF_18_160522_c007	co	cohabitant	EF	EF	Experiment 1	12477.6	4.09613	874.234	2.94163
PAvsEF_19_160522_c000	co	PA	EF	PAwithEF	Experiment 1	6976.46	3.84363	898.895	2.95371
PAvsEF_19_160522_c001	co	PA	EF	PAwithEF	Experiment 1	8792.81	3.94413	599.84	2.77804
PAvsEF_19_160522_c010	co	cohabitant	EF	EF	Experiment 1	18886.4	4.27615	1199.88	3.07914
PAvsEF_2_160522_c000	mono	PA	EF	PA	Experiment 1	1859	3.26928	90.9838	1.95896
PAvsEF_2_160522_c002	mono	PA	EF	PA	Experiment 1	4177.82	3.62095	199.559	2.30007
PAvsEF_2_160522_c004	mono	PA	EF	PA	Experiment 1	1750.36	3.24313	84.1456	1.92503
PAvsEF_2_160522_c005	mono	PA	EF	PA	Experiment 1	1828.72	3.26215	90.851	1.95833
PAvsEF_2_160522_c006	mono	PA	EF	PA	Experiment 1	1484.83	3.17168	72.7824	1.86203
PAvsEF_2_160522_c007	mono	PA	EF	PA	Experiment 1	1721.98	3.23603	81.9764	1.91369
PAvsEF_20_160522_c000	co	PA	EF	PAwithEF	Experiment 1	11628.9	4.06554	864.819	2.93693
PAvsEF_20_160522_c001	co	PA	EF	PAwithEF	Experiment 1	9304.44	3.96869	664.279	2.82235
PAvsEF_20_160522_c008	co	cohabitant	EF	EF	Experiment 1	7452.04	3.87228	341.554	2.53346
PAvsEF_21_160522_c007	co	cohabitant	EF	EF	Experiment 1	9381.53	3.97227	577.248	2.76136
PAvsEF_4_160522_c000	mono	cohabitant	EF	EF	Experiment 1	6361.93	3.80359	330.991	2.51982
PAvsEF_4_160522_c001	mono	cohabitant	EF	EF	Experiment 1	18947.8	4.27756	1073.14	3.03065
PAvsEF_5_160522_c000	mono	cohabitant	EF	EF	Experiment 1	16661.8	4.22172	841.217	2.92491
PAvsEF_6_160522_c000	mono	cohabitant	EF	EF	Experiment 1	14291.6	4.15508	868.622	2.93883
PAvsEF_6_160522_c001	mono	cohabitant	EF	EF	Experiment 1	12981.7	4.11333	715.134	2.85439
PAvsEF_8_160522_c000	mono	PA	EF	PA	Experiment 1	8828.94	3.94591	486.624	2.68719
PAvsEF_8_160522_c001	mono	PA	EF	PA	Experiment 1	8339.55	3.92114	442.278	2.6457
PAvsEF_9_160522_c000	mono	PA	EF	PA	Experiment 1	8250.4	3.91648	494.947	2.69456
PAvsEF_9_160522_c001	mono	PA	EF	PA	Experiment 1	9159.9	3.96189	525.359	2.72046
PAvsKP_1_170522_c000	mono	PA	KP	PA	Experiment 2	4242.94	3.62767	226.135	2.35437
PAvsKP_1_170522_c001	mono	PA	KP	PA	Experiment 2	4783.55	3.67975	265.853	2.42464
PAvsKP_1_210422_c006	mono	PA	KP	PA	Experiment 1	2345.02	3.37015	149.811	2.17554
PAvsKP_1_210422_c009	mono	PA	KP	PA	Experiment 1	3476.23	3.54111	218.048	2.33855
PAvsKP_1_210422_c010	mono	PA	KP	PA	Experiment 1	4844.76	3.68527	295.403	2.47041
PAvsKP_19_170522_c007	co	cohabitant	KP	KP	Experiment 2	18593.2	4.26935	880.761	2.94486
PAvsKP_19_170522_c008	co	cohabitant	KP	KP	Experiment 2	14101.8	4.14928	849.775	2.9293
PAvsKP_19_170522_c010	co	PA	KP	PAwithKP	Experiment 2	233.994	2.36921	25.9655	1.4144
PAvsKP_19_170522_c011	co	cohabitant	KP	KP	Experiment 2	14278	4.15467	687.606	2.83734
PAvsKP_19_170522_c013	co	PA	KP	PAwithKP	Experiment 2	370.652	2.56897	33.1769	1.52084
PAvsKP_2_170522_c001	mono	PA	KP	PA	Experiment 2	3988.72	3.60083	218.185	2.33883
PAvsKP_2_210422_c006	mono	PA	KP	PA	Experiment 1	3250.17	3.51191	174.543	2.2419
PAvsKP_2_210422_c008	mono	PA	KP	PA	Experiment 1	2583.12	3.41214	141.721	2.15144
PAvsKP_2_210422_c009	mono	PA	KP	PA	Experiment 1	4369.54	3.64044	232.806	2.36699
PAvsKP_20_170522_c005	co	PA	KP	PAwithKP	Experiment 2	779.661	2.89191	14.0837	1.14872
PAvsKP_20_170522_c012	co	cohabitant	KP	KP	Experiment 2	12089.5	4.08241	683.96	2.83503
PAvsKP_21_170522_c003	co	cohabitant	KP	KP	Experiment 2	19421.9	4.28829	988.953	2.99518
PAvsKP_21_170522_c004	co	cohabitant	KP	KP	Experiment 2	20164.4	4.30459	979.407	2.99096
PAvsKP_21_170522_c005	co	PA	KP	PAwithKP	Experiment 2	1274.25	3.10526	77.6482	1.89013
PAvsKP_21_210422_c001	co	cohabitant	KP	KP	Experiment 1	20694.2	4.31585	1472.35	3.16801
PAvsKP_21_210422_c002	co	PA	KP	PAwithKP	Experiment 1	7067.84	3.84929	650.925	2.81353
PAvsKP_22_170522_c000	co	cohabitant	KP	KP	Experiment 2	15683.9	4.19545	723.397	2.85938
PAvsKP_22_170522_c001	co	PA	KP	PAwithKP	Experiment 2	880.112	2.94454	101.802	2.00776
PAvsKP_22_170522_c002	co	cohabitant	KP	KP	Experiment 2	19062.3	4.28018	802.729	2.90457
PAvsKP_23_170522_c003	co	PA	KP	PAwithKP	Experiment 2	936.257	2.9714	65.9544	1.81924
PAvsKP_24_170522_c000	co	PA	KP	PAwithKP	Experiment 2	1132.55	3.05406	57.1384	1.75693
PAvsKP_24_170522_c001	co	PA	KP	PAwithKP	Experiment 2	450.49	2.65369	22.4436	1.35109
PAvsKP_24_170522_c002	co	cohabitant	KP	KP	Experiment 2	15359.6	4.18638	725.566	2.86068
PAvsKP_24_170522_c003	co	PA	KP	PAwithKP	Experiment 2	839.439	2.92399	27.53	1.43981
PAvsKP_3_170522_c000	mono	PA	KP	PA	Experiment 2	4075.93	3.61023	242.454	2.38463
PAvsKP_3_170522_c001	mono	PA	KP	PA	Experiment 2	6468.46	3.8108	351.976	2.54651
PAvsKP_3_170522_c002	mono	PA	KP	PA	Experiment 2	3284.62	3.51648	178.905	2.25262
PAvsKP_3_170522_c004	mono	PA	KP	PA	Experiment 2	4252.7	3.62867	228.078	2.35808
PAvsKP_3_210422_c005	mono	PA	KP	PA	Experiment 1	2599.56	3.4149	146.498	2.16583
PAvsKP_3_210422_c006	mono	PA	KP	PA	Experiment 1	2830.97	3.45193	167.4	2.22376
PAvsKP_4_170522_c001	mono	cohabitant	KP	KP	Experiment 2	12760.2	4.10586	633.32	2.80162
PAvsKP_4_210422_c000	mono	cohabitant	KP	KP	Experiment 1	16259.5	4.21111	804.124	2.90532
PAvsKP_4_210422_c001	mono	cohabitant	KP	KP	Experiment 1	12090.6	4.08245	604.354	2.78129
PAvsKP_4_210422_c002	mono	cohabitant	KP	KP	Experiment 1	16369.7	4.21404	865.487	2.93726
PAvsKP_4_210422_c003	mono	cohabitant	KP	KP	Experiment 1	12292.3	4.08963	595.02	2.77453
PAvsKP_5_170522_c001	mono	cohabitant	KP	KP	Experiment 2	11838.8	4.07331	569.417	2.75543
PAvsKP_5_210422_c000	mono	cohabitant	KP	KP	Experiment 1	13382.6	4.12654	653.543	2.81527
PAvsKP_6_170522_c000	mono	cohabitant	KP	KP	Experiment 2	13050.5	4.11563	707.72	2.84986
PAvsKP_6_170522_c001	mono	cohabitant	KP	KP	Experiment 2	11682	4.06752	650.149	2.81301
PAvsKP_6_210422_c000	mono	cohabitant	KP	KP	Experiment 1	10088.9	4.00385	518.502	2.71475
PAvsSA_1_190522_c001	mono	PA	SA	PA	Experiment 1	3449.19	3.53772	222.29	2.34692
PAvsSA_1_190522_c002	mono	PA	SA	PA	Experiment 1	3898.56	3.5909	212.902	2.32818
PAvsSA_1_190522_c003	mono	PA	SA	PA	Experiment 1	2381.77	3.3769	157.639	2.19766
PAvsSA_1_190522_c004	mono	PA	SA	PA	Experiment 1	6238.03	3.79505	342.829	2.53508
PAvsSA_100_130223_c000	mono	cohabitant	SA	SA	Experiment 2	4518.48	3.65499	227.654	2.35728
PAvsSA_100_130223_c001	mono	cohabitant	SA	SA	Experiment 2	5311.72	3.72524	252.978	2.40308
PAvsSA_101_130223_c000	mono	cohabitant	SA	SA	Experiment 2	6341.37	3.80218	303.725	2.48248
PAvsSA_101_130223_c001	mono	cohabitant	SA	SA	Experiment 2	5536.47	3.74323	283.17	2.45205
PAvsSA_101_130223_c002	mono	cohabitant	SA	SA	Experiment 2	8032.18	3.90483	458.801	2.66162
PAvsSA_102_130223_c001	mono	cohabitant	SA	SA	Experiment 2	8982.77	3.95341	444.34	2.64772
PAvsSA_102_130223_c004	mono	cohabitant	SA	SA	Experiment 2	8435.5	3.92611	415.312	2.61837
PAvsSA_103_130223_c001	mono	PA	SA	PA	Experiment 2	3435.08	3.53594	157.297	2.19672
PAvsSA_103_130223_c003	mono	PA	SA	PA	Experiment 2	2527.67	3.40272	113.842	2.0563
PAvsSA_103_130223_c004	mono	PA	SA	PA	Experiment 2	4256.86	3.62909	204.792	2.31131
PAvsSA_104_130223_c000	mono	PA	SA	PA	Experiment 2	5746.11	3.75937	258.587	2.41261
PAvsSA_104_130223_c001	mono	PA	SA	PA	Experiment 2	7300.85	3.86337	387.95	2.58878
PAvsSA_104_130223_c003	mono	PA	SA	PA	Experiment 2	3161.89	3.49995	140.583	2.14793
PAvsSA_105_130223_c001	mono	PA	SA	PA	Experiment 2	3001.04	3.47727	169.203	2.22841
PAvsSA_105_130223_c002	mono	PA	SA	PA	Experiment 2	3724.18	3.57103	203.169	2.30786
PAvsSA_105_130223_c003	mono	PA	SA	PA	Experiment 2	4628.78	3.66547	274.42	2.43842
PAvsSA_105_130223_c004	mono	PA	SA	PA	Experiment 2	3329.71	3.52241	182.807	2.26199
PAvsSA_105_130223_c005	mono	PA	SA	PA	Experiment 2	6783	3.83142	366.081	2.56358
PAvsSA_106_130223_c000	mono	cohabitant	SA	SA	Experiment 2	11207.2	4.0495	538.176	2.73092
PAvsSA_106_130223_c001	mono	cohabitant	SA	SA	Experiment 2	7312.29	3.86405	345.903	2.53895
PAvsSA_106_130223_c002	mono	cohabitant	SA	SA	Experiment 2	4696.84	3.67181	277.768	2.44368
PAvsSA_107_130223_c002	mono	cohabitant	SA	SA	Experiment 2	6539.5	3.81554	310.247	2.49171
PAvsSA_107_130223_c003	mono	cohabitant	SA	SA	Experiment 2	5501.02	3.74044	256.397	2.40891
PAvsSA_108_130223_c002	mono	cohabitant	SA	SA	Experiment 2	11938.7	4.07696	570.118	2.75596
PAvsSA_108_130223_c005	mono	cohabitant	SA	SA	Experiment 2	12293.5	4.08968	591.267	2.77178
PAvsSA_114_130223_c000	co	PA	SA	PAwithSA	Experiment 2	1347.12	3.12941	82.5916	1.91694
PAvsSA_114_130223_c001	co	cohabitant	SA	SA	Experiment 2	7225.72	3.85888	359.627	2.55585
PAvsSA_114_130223_c002	co	PA	SA	PAwithSA	Experiment 2	3118.73	3.49398	182.41	2.26105
PAvsSA_114_130223_c003	co	PA	SA	PAwithSA	Experiment 2	1911.63	3.2814	115.343	2.06199
PAvsSA_115_130223_c000	co	PA	SA	PAwithSA	Experiment 2	8954.08	3.95202	635.627	2.8032
PAvsSA_115_130223_c001	co	cohabitant	SA	SA	Experiment 2	11458.4	4.05912	647.734	2.8114
PAvsSA_117_130223_c001	co	cohabitant	SA	SA	Experiment 2	8264.42	3.91721	438.451	2.64192
PAvsSA_117_130223_c006	co	cohabitant	SA	SA	Experiment 2	15905.2	4.20154	838.748	2.92363
PAvsSA_117_130223_c007	co	PA	SA	PAwithSA	Experiment 2	5744.44	3.75925	541.057	2.73324
PAvsSA_118_130223_c001	co	PA	SA	PAwithSA	Experiment 2	3408.23	3.53253	162.479	2.2108
PAvsSA_118_130223_c002	co	cohabitant	SA	SA	Experiment 2	8685.3	3.93878	437.509	2.64099
PAvsSA_118_130223_c004	co	cohabitant	SA	SA	Experiment 2	10657	4.02764	529.61	2.72396
PAvsSA_118_130223_c009	co	cohabitant	SA	SA	Experiment 2	5798.25	3.7633	304.031	2.48292
PAvsSA_118_130223_c015	co	PA	SA	PAwithSA	Experiment 2	2407.58	3.38158	124.687	2.09582
PAvsSA_13_190522_c001	co	PA	SA	PAwithSA	Experiment 1	3817.94	3.58183	252.709	2.40262
PAvsSA_13_190522_c003	co	cohabitant	SA	SA	Experiment 1	8603.25	3.93466	472.08	2.67402
PAvsSA_13_190522_c004	co	cohabitant	SA	SA	Experiment 1	18022.7	4.25582	995.295	2.99795
PAvsSA_13_190522_c006	co	cohabitant	SA	SA	Experiment 1	14595.3	4.16421	799.859	2.90301
PAvsSA_13_190522_c007	co	PA	SA	PAwithSA	Experiment 1	1598.83	3.2038	84.3441	1.92605
PAvsSA_14_190522_c000	co	PA	SA	PAwithSA	Experiment 1	2426.27	3.38494	163.457	2.2134
PAvsSA_14_190522_c005	co	cohabitant	SA	SA	Experiment 1	8293.38	3.91873	507.969	2.70584
PAvsSA_15_190522_c000	co	PA	SA	PAwithSA	Experiment 1	3500.64	3.54415	343.68	2.53615
PAvsSA_15_190522_c001	co	cohabitant	SA	SA	Experiment 1	14391.8	4.15812	806.166	2.90642
PAvsSA_16_190522_c000	co	PA	SA	PAwithSA	Experiment 1	6524.85	3.81457	639.222	2.80565
PAvsSA_16_190522_c001	co	cohabitant	SA	SA	Experiment 1	9466.62	3.97619	502.129	2.70082
PAvsSA_17_190522_c000	co	PA	SA	PAwithSA	Experiment 1	8723.64	3.9407	809.49	2.90821
PAvsSA_17_190522_c001	co	PA	SA	PAwithSA	Experiment 1	6583.39	3.81845	637.158	2.80425
PAvsSA_17_190522_c005	co	cohabitant	SA	SA	Experiment 1	14166	4.15125	781.821	2.89311
PAvsSA_19_190522_c002	co	PA	SA	PAwithSA	Experiment 1	3584.14	3.55439	284.38	2.4539
PAvsSA_19_190522_c006	co	cohabitant	SA	SA	Experiment 1	3707.31	3.56906	196.065	2.2924
PAvsSA_19_190522_c009	co	cohabitant	SA	SA	Experiment 1	8382.72	3.92339	484.346	2.68516
PAvsSA_2_190522_c000	mono	PA	SA	PA	Experiment 1	3782.39	3.57777	222.686	2.34769
PAvsSA_2_190522_c001	mono	PA	SA	PA	Experiment 1	5522.86	3.74216	314.477	2.49759
PAvsSA_2_190522_c002	mono	PA	SA	PA	Experiment 1	6112.13	3.78619	334.763	2.52474
PAvsSA_2_190522_c003	mono	PA	SA	PA	Experiment 1	5048.02	3.70312	260.985	2.41662
PAvsSA_20_190522_c000	co	PA	SA	PAwithSA	Experiment 1	3266.77	3.51412	272.136	2.43479
PAvsSA_20_190522_c001	co	PA	SA	PAwithSA	Experiment 1	3966.96	3.59846	272.712	2.4357
PAvsSA_20_190522_c002	co	cohabitant	SA	SA	Experiment 1	8754.89	3.94225	430.933	2.63441
PAvsSA_21_190522_c002	co	cohabitant	SA	SA	Experiment 1	14933.3	4.17415	778.71	2.89138
PAvsSA_21_190522_c003	co	cohabitant	SA	SA	Experiment 1	7911.31	3.89825	415.23	2.61829
PAvsSA_22_190522_c000	co	PA	SA	PAwithSA	Experiment 1	2343.43	3.36985	185.73	2.26888
PAvsSA_22_190522_c001	co	cohabitant	SA	SA	Experiment 1	8688.03	3.93892	464.99	2.66744
PAvsSA_22_190522_c003	co	cohabitant	SA	SA	Experiment 1	20822.5	4.31853	1087.11	3.03627
PAvsSA_22_190522_c004	co	cohabitant	SA	SA	Experiment 1	19558.2	4.29133	1039.4	3.01678
PAvsSA_23_190522_c001	co	PA	SA	PAwithSA	Experiment 1	4285.02	3.63195	283.863	2.45311
PAvsSA_23_190522_c004	co	cohabitant	SA	SA	Experiment 1	11614.8	4.06501	625.613	2.79631
PAvsSA_24_190522_c000	co	PA	SA	PAwithSA	Experiment 1	3098.84	3.4912	221.47	2.34532
PAvsSA_24_190522_c001	co	PA	SA	PAwithSA	Experiment 1	4135.74	3.61655	356.235	2.55174
PAvsSA_24_190522_c005	co	cohabitant	SA	SA	Experiment 1	25432.4	4.40539	1546.06	3.18923
PAvsSA_25_190522_c000	co	PA	SA	PAwithSA	Experiment 1	5163.73	3.71296	481.508	2.6826
PAvsSA_25_190522_c001	co	PA	SA	PAwithSA	Experiment 1	3705.14	3.5688	436.821	2.6403
PAvsSA_25_190522_c002	co	PA	SA	PAwithSA	Experiment 1	2955.05	3.47057	273.522	2.43699
PAvsSA_3_190522_c000	mono	PA	SA	PA	Experiment 1	4438.48	3.64723	257.031	2.40999
PAvsSA_3_190522_c002	mono	PA	SA	PA	Experiment 1	8241.72	3.91602	495.812	2.69532
PAvsSA_3_190522_c003	mono	PA	SA	PA	Experiment 1	6124.81	3.78709	354.505	2.54962
PAvsSA_4_190522_c004	mono	cohabitant	SA	SA	Experiment 1	6792.96	3.83206	326.921	2.51444
PAvsSA_4_190522_c005	mono	cohabitant	SA	SA	Experiment 1	5919.93	3.77232	297.111	2.47292
PAvsSA_4_190522_c006	mono	cohabitant	SA	SA	Experiment 1	5229.79	3.71848	257.282	2.41041
PAvsSA_5_190522_c002	mono	cohabitant	SA	SA	Experiment 1	6070.11	3.7832	291.362	2.46443
PAvsSA_5_190522_c003	mono	cohabitant	SA	SA	Experiment 1	1761.59	3.24591	81.9132	1.91335
PAvsSA_5_190522_c004	mono	cohabitant	SA	SA	Experiment 1	4634.28	3.66598	213.641	2.32968
PAvsSA_6_190522_c000	mono	cohabitant	SA	SA	Experiment 1	7213.18	3.85813	354.998	2.55023
PAvsSA_6_190522_c003	mono	cohabitant	SA	SA	Experiment 1	7168.11	3.8554	352.884	2.54763
PAvsSA_6_190522_c004	mono	cohabitant	SA	SA	Experiment 1	9338.89	3.9703	460.941	2.66365
PAvsSA_7_190522_c000	mono	PA	SA	PA	Experiment 1	6943.74	3.84159	387.055	2.58777
PAvsSA_7_190522_c001	mono	PA	SA	PA	Experiment 1	4685.13	3.67072	264.479	2.42239
PAvsSA_7_190522_c003	mono	PA	SA	PA	Experiment 1	4347.29	3.63822	242.774	2.3852
PAvsSA_7_190522_c004	mono	PA	SA	PA	Experiment 1	4595.58	3.66234	254.858	2.4063
PAvsSA_7_190522_c005	mono	PA	SA	PA	Experiment 1	4996.24	3.69864	275.756	2.44052
PAvsSA_7_190522_c006	mono	PA	SA	PA	Experiment 1	2864.81	3.4571	172.179	2.23598
PAvsSA_7_190522_c007	mono	PA	SA	PA	Experiment 1	4986.84	3.69783	277.192	2.44278
PAvsSA_8_190522_c002	mono	PA	SA	PA	Experiment 1	4143.34	3.61735	242.538	2.38478
PAvsSA_8_190522_c003	mono	PA	SA	PA	Experiment 1	3522.91	3.5469	201.32	2.30389
PAvsSA_8_190522_c004	mono	PA	SA	PA	Experiment 1	3990	3.60097	228.941	2.35972
PAvsSA_8_190522_c005	mono	PA	SA	PA	Experiment 1	4432.58	3.64666	260.459	2.41574
PAvsSA_8_190522_c007	mono	PA	SA	PA	Experiment 1	4120.05	3.6149	233.573	2.36842
PAvsSA_9_190522_c003	mono	PA	SA	PA	Experiment 1	7945.15	3.9001	513.858	2.71084
PAvsSA_9_190522_c004	mono	PA	SA	PA	Experiment 1	8309.73	3.91959	473.402	2.67523
PAvsSA_9_190522_c005	mono	PA	SA	PA	Experiment 1	7884.46	3.89677	457.148	2.66006
PAvsSA_97_130223_c006	mono	PA	SA	PA	Experiment 2	21158.5	4.32548	1138.93	3.0565
PAvsSA_97_130223_c007	mono	PA	SA	PA	Experiment 2	11832	4.07306	619.246	2.79186
PAvsSA_98_130223_c007	mono	PA	SA	PA	Experiment 2	26226.9	4.41875	1257.25	3.09942
PAvsSA_99_130223_c000	mono	PA	SA	PA	Experiment 2	30173.6	4.47963	1616.58	3.2086
PAvsSA_99_130223_c001	mono	PA	SA	PA	Experiment 2	25328.5	4.40361	1311.96	3.11792
PAvsAB_1_200422_c003	mono	PA	AB	PA	Experiment 1	1175.75	3.07032	60.7126	1.78328
PAvsAB_19_200422_c013	co	cohabitant	AB	AB	Experiment 1	517.83	2.71419	39.2899	1.59428
PAvsAB_20_200422_c002	co	cohabitant	AB	AB	Experiment 1	323.826	2.51031	24.6433	1.3917
PAvsAB_20_200422_c006	co	cohabitant	AB	AB	Experiment 1	1212.08	3.08353	77.2342	1.88781
PAvsAB_20_200422_c012	co	cohabitant	AB	AB	Experiment 1	452.492	2.65561	32.2839	1.50899
PAvsAB_5_200422_c009	mono	cohabitant	AB	AB	Experiment 1	506.574	2.70464	56.4867	1.75195
PAvsBC_20_190422_c001	co	cohabitant	BC	BC	Experiment 1	2628.18	3.41966	187.358	2.27267
PAvsBC_24_230622_c001	co	cohabitant	BC	BC	Experiment 2	2726.05	3.43553	232.885	2.36714
PAvsEC_23_120522_c000	co	PA	EC	PAwithEC	Experiment 1	1204.03	3.08064	74.9447	1.87474
PAvsEC_23_120522_c003	co	PA	EC	PAwithEC	Experiment 1	751.517	2.87594	37.0756	1.56909
PAvsEF_135_140223_c007	co	PA	EF	PAwithEF	Experiment 2	3654.89	3.56287	508.725	2.70648
PAvsKP_19_170522_c012	co	PA	KP	PAwithKP	Experiment 2	768.955	2.8859	69.8892	1.84441
PAvsKP_20_170522_c011	co	PA	KP	PAwithKP	Experiment 2	387.168	2.5879	51.1163	1.70856
PAvsKP_21_170522_c001	co	PA	KP	PAwithKP	Experiment 2	502.803	2.7014	39.4988	1.59658
PAvsKP_21_170522_c002	co	PA	KP	PAwithKP	Experiment 2	417.665	2.62083	27.6123	1.4411
PAvsKP_21_170522_c007	co	PA	KP	PAwithKP	Experiment 2	582.415	2.76523	49.9216	1.69829
PAvsKP_21_170522_c009	co	PA	KP	PAwithKP	Experiment 2	1354.17	3.13167	93.7013	1.97175
PAvsKP_23_170522_c008	co	PA	KP	PAwithKP	Experiment 2	574.135	2.75901	58.7962	1.76935

## Sheet: Data S3
Culture	Focus	Cohabitant	Strain	Total_colonies	DL_colonies	Percent_DL			Total_colonies: total number of colonies
co	cohabitant	AB	AB	34	2	5.88235			DL_colonies: number of colonies forming double layers
mono	cohabitant	AB	AB	34	3	8.82353			Percent_DL: percentage of double layers
co	cohabitant	BC	BC	23	2	8.69565
mono	cohabitant	BC	BC	23	3	13.0435
co	cohabitant	EC	EC	21	21	100
mono	cohabitant	EC	EC	22	16	72.7273
mono	PA	AB	PA	33	7	21.2121
mono	PA	BC	PA	28	8	28.5714
mono	PA	EC	PA	41	18	43.9024
co	PA	AB	PAwithAB	44	21	47.7273
co	PA	BC	PAwithBC	11	11	100
co	PA	EC	PAwithEC	47	6	12.766

## Sheet: Data S4
Label	Culture	Focus	Cohabitant	Strain	Area_NDL	Area_DL	Ratio	Percent_Area		Area_NDL: Area of the non-double layer
PAvsAB_1_230622_c004	mono	PA	AB	PA	2122.56	134.597	0.0634126	6.34126		Area_DL: Area of the double layer
PAvsAB_1_230622_c009	mono	PA	AB	PA	2336.78	112.158	0.0479969	4.79969		Ratio: Area_NDL / Area_DL
PAvsAB_1_230622_c014	mono	PA	AB	PA	2032.02	52.4704	0.0258218	2.58218		Percent_Area: Area of the double layer (in percentage of the area of the non-double layer)
PAvsAB_19_200422_c003	co	PA	AB	PAwithAB	899.531	18.0026	0.0200133	2.00133
PAvsAB_2_230622_c008	mono	PA	AB	PA	484.626	4.42436	0.00912943	0.912943
PAvsAB_25_230622_c000	co	PA	AB	PAwithAB	294.132	26.8278	0.0912102	9.12102
PAvsAB_25_230622_c002	co	cohabitant	AB	AB	522.028	80.7182	0.154624	15.4624
PAvsAB_25_230622_c004	co	PA	AB	PAwithAB	139.338	4.72949	0.0339426	3.39426
PAvsAB_25_230622_c005	co	PA	AB	PAwithAB	306.138	7.54606	0.0246492	2.46492
PAvsAB_25_230622_c006	co	PA	AB	PAwithAB	403.744	58.4673	0.144813	14.4813
PAvsAB_26_230622_c001	co	PA	AB	PAwithAB	297.641	27.4264	0.0921457	9.21457
PAvsAB_26_230622_c002	co	PA	AB	PAwithAB	209.518	9.01303	0.043018	4.3018
PAvsAB_26_230622_c006	co	PA	AB	PAwithAB	426.088	34.8668	0.08183	8.183
PAvsAB_26_230622_c007	co	PA	AB	PAwithAB	405.668	33.6463	0.0829404	8.29404
PAvsAB_27_230622_c002	co	PA	AB	PAwithAB	245.57	47.6587	0.194074	19.4074
PAvsAB_28_230622_c001	co	PA	AB	PAwithAB	554.548	67.5155	0.121749	12.1749
PAvsAB_28_230622_c002	co	PA	AB	PAwithAB	651.954	21.805	0.0334455	3.34455
PAvsAB_28_230622_c004	co	PA	AB	PAwithAB	578.43	8.06243	0.0139385	1.39385
PAvsAB_28_230622_c007	co	PA	AB	PAwithAB	781.892	102.758	0.131422	13.1422
PAvsAB_28_230622_c008	co	cohabitant	AB	AB	435.289	48.2807	0.110916	11.0916
PAvsAB_28_230622_c009	co	PA	AB	PAwithAB	355.393	20.7957	0.0585147	5.85147
PAvsAB_29_230622_c006	co	PA	AB	PAwithAB	397.371	8.25021	0.020762	2.0762
PAvsAB_3_200422_c005	mono	PA	AB	PA	2312.86	25.1379	0.0108687	1.08687
PAvsAB_3_200422_c007	mono	PA	AB	PA	2144.41	7.74557	0.00361199	0.361199
PAvsAB_3_230622_c001	mono	PA	AB	PA	556.226	2.11243	0.00379779	0.379779
PAvsAB_30_230622_c004	co	PA	AB	PAwithAB	482.795	11.947	0.0247454	2.47454
PAvsAB_31_230622_c001	co	PA	AB	PAwithAB	414.834	31.4987	0.0759307	7.59307
PAvsAB_31_230622_c004	co	PA	AB	PAwithAB	423.284	24.7271	0.0584174	5.84174
PAvsAB_31_230622_c012	co	PA	AB	PAwithAB	534.421	14.6227	0.0273618	2.73618
PAvsAB_32_230622_c010	co	PA	AB	PAwithAB	784.122	91.9258	0.117234	11.7234
PAvsAB_8_230622_c002	mono	cohabitant	AB	AB	668.325	112.956	0.169014	16.9014
PAvsAB_8_230622_c005	mono	cohabitant	AB	AB	774.005	165.368	0.213652	21.3652
PAvsAB_8_230622_c006	mono	cohabitant	AB	AB	886.598	367.879	0.414934	41.4934
PAvsBC_1_190422_c009	mono	PA	BC	PA	1311.63	3.02781	0.00230844	0.230844
PAvsBC_1_190422_c010	mono	PA	BC	PA	1736.72	25.5839	0.0147311	1.47311
PAvsBC_1_190422_c012	mono	PA	BC	PA	1865.65	24.821	0.0133042	1.33042
PAvsBC_12_230622_c005	mono	PA	BC	PA	926.804	27.4381	0.0296051	2.96051
PAvsBC_17_230622_c001	co	PA	BC	PAwithBC	1378.38	164.312	0.119206	11.9206
PAvsBC_17_230622_c003	co	PA	BC	PAwithBC	2360.43	123.366	0.0522642	5.22642
PAvsBC_18_230622_c003	co	PA	BC	PAwithBC	2752.6	840.441	0.305326	30.5326
PAvsBC_18_230622_c004	co	PA	BC	PAwithBC	2118.39	380.448	0.179593	17.9593
PAvsBC_18_230622_c009	co	PA	BC	PAwithBC	1706.16	112.499	0.0659366	6.59366
PAvsBC_19_190422_c001	co	PA	BC	PAwithBC	2148.96	220.937	0.102811	10.2811
PAvsBC_19_190422_c002	co	PA	BC	PAwithBC	1678.86	253.069	0.150738	15.0738
PAvsBC_2_190422_c000	mono	PA	BC	PA	1300.56	4.02535	0.00309508	0.309508
PAvsBC_2_190422_c001	mono	PA	BC	PA	1718.34	19.2231	0.011187	1.1187
PAvsBC_2_190422_c002	mono	PA	BC	PA	1834.08	22.1101	0.0120551	1.20551
PAvsBC_20_190422_c002	co	PA	BC	PAwithBC	5496.41	1970.36	0.358481	35.8481
PAvsBC_20_230622_c004	co	PA	BC	PAwithBC	3823.73	1464.98	0.383129	38.3129
PAvsBC_21_190422_c000	co	PA	BC	PAwithBC	8291.76	4382.28	0.52851	52.851
PAvsBC_24_230622_c002	co	cohabitant	BC	BC	1099.4	59.2067	0.0538535	5.38535
PAvsBC_24_230622_c003	co	PA	BC	PAwithBC	4131.62	1000.86	0.242243	24.2243
PAvsBC_24_230622_c004	co	cohabitant	BC	BC	748.269	55.8855	0.0746863	7.46863
PAvsBC_3_190422_c006	mono	PA	BC	PA	3307.15	356.308	0.107739	10.7739
PAvsBC_4_190422_c002	mono	cohabitant	BC	BC	1360.18	20.913	0.0153752	1.53752
PAvsBC_6_190422_c002	mono	cohabitant	BC	BC	1212.4	45.7223	0.0377121	3.77121
PAvsBC_6_190422_c003	mono	cohabitant	BC	BC	942.565	4.89379	0.00519199	0.519199
PAvsEC_10_120522_c000	mono	cohabitant	EC	EC	2271.52	135.501	0.059652	5.9652
PAvsEC_11_120522_c006	mono	cohabitant	EC	EC	2432.84	90.6701	0.0372693	3.72693
PAvsEC_13_120522_c006	co	cohabitant	EC	EC	4112.77	1127.38	0.274117	27.4117
PAvsEC_13_120522_c007	co	cohabitant	EC	EC	3538.25	638.81	0.180544	18.0544
PAvsEC_14_120522_c002	co	cohabitant	EC	EC	5415.33	2255.51	0.416505	41.6505
PAvsEC_15_120522_c009	co	cohabitant	EC	EC	4456.59	1181.31	0.265069	26.5069
PAvsEC_16_120522_c011	co	cohabitant	EC	EC	8945.23	4307.29	0.481518	48.1518
PAvsEC_17_120522_c002	co	PA	EC	PAwithEC	780.906	110.539	0.141552	14.1552
PAvsEC_17_120522_c004	co	cohabitant	EC	EC	7909.21	4604.82	0.58221	58.221
PAvsEC_18_120522_c009	co	cohabitant	EC	EC	8866.62	3618.38	0.40809	40.809
PAvsEC_19_120522_c001	co	PA	EC	PAwithEC	643.317	4.44783	0.00691391	0.691391
PAvsEC_19_120522_c002	co	cohabitant	EC	EC	8169.45	3023.07	0.370046	37.0046
PAvsEC_19_120522_c003	co	cohabitant	EC	EC	7018.18	2609.66	0.371843	37.1843
PAvsEC_20_120522_c003	co	PA	EC	PAwithEC	677.479	158.549	0.234029	23.4029
PAvsEC_21_120522_c001	co	PA	EC	PAwithEC	617.944	6.7363	0.0109011	1.09011
PAvsEC_21_120522_c002	co	cohabitant	EC	EC	7532.26	3134.9	0.416197	41.6197
PAvsEC_22_120522_c002	co	cohabitant	EC	EC	3018.41	1279.5	0.423897	42.3897
PAvsEC_23_120522_c001	co	cohabitant	EC	EC	3069.48	1748.56	0.569662	56.9662
PAvsEC_23_120522_c002	co	cohabitant	EC	EC	4538.47	2214.85	0.488016	48.8016
PAvsEC_24_120522_c002	co	cohabitant	EC	EC	1627.81	915.949	0.562687	56.2687
PAvsEC_24_120522_c003	co	cohabitant	EC	EC	3300.86	1777.54	0.538508	53.8508
PAvsEC_4_120522_c001	mono	cohabitant	EC	EC	1588.97	289.403	0.182132	18.2132
PAvsEC_4_120522_c002	mono	cohabitant	EC	EC	1465.06	7.71036	0.00526282	0.526282
PAvsEC_5_120522_c001	mono	cohabitant	EC	EC	1630.52	268.49	0.164665	16.4665
PAvsEC_5_120522_c002	mono	cohabitant	EC	EC	1500.32	7.11184	0.00474023	0.474023
PAvsEC_5_120522_c003	mono	cohabitant	EC	EC	2187.02	92.2779	0.0421934	4.21934
PAvsEC_6_120522_c004	mono	cohabitant	EC	EC	1208.25	147.084	0.121733	12.1733
PAvsEC_7_120522_c003	mono	PA	EC	PA	1423.74	30.0082	0.021077	2.1077
PAvsEC_7_120522_c005	mono	PA	EC	PA	1084.74	43.2109	0.0398351	3.98351
PAvsEC_7_120522_c007	mono	PA	EC	PA	2010.87	94.8715	0.0471794	4.71794
PAvsEC_73_070223_c005	mono	PA	EC	PA	703.38	16.7586	0.0238258	2.38258
PAvsEC_74_070223_c002	mono	PA	EC	PA	917.979	26.6166	0.0289948	2.89948
PAvsEC_74_070223_c003	mono	PA	EC	PA	839.479	8.8722	0.0105687	1.05687
PAvsEC_76_070223_c001	mono	cohabitant	EC	EC	5799.17	1419.23	0.244731	24.4731
PAvsEC_77_070223_c003	mono	cohabitant	EC	EC	1705.03	16.653	0.00976694	0.976694
PAvsEC_78_070223_c004	mono	cohabitant	EC	EC	2334.27	294.965	0.126363	12.6363
PAvsEC_79_070223_c001	mono	PA	EC	PA	1338.95	62.9856	0.047041	4.7041
PAvsEC_79_070223_c003	mono	PA	EC	PA	745.875	10.2805	0.0137831	1.37831
PAvsEC_8_120522_c000	mono	PA	EC	PA	1382.65	12.1347	0.0087764	0.87764
PAvsEC_8_120522_c001	mono	PA	EC	PA	1300.43	12.5572	0.00965617	0.965617
PAvsEC_8_120522_c002	mono	PA	EC	PA	1399.04	61.589	0.0440224	4.40224
PAvsEC_80_070223_c003	mono	PA	EC	PA	1017.47	15.1743	0.0149137	1.49137
PAvsEC_80_070223_c004	mono	PA	EC	PA	652.623	9.50593	0.0145657	1.45657
PAvsEC_81_070223_c002	mono	PA	EC	PA	1007.79	18.5542	0.0184107	1.84107
PAvsEC_81_070223_c003	mono	PA	EC	PA	1347.35	18.6598	0.0138492	1.38492
PAvsEC_81_070223_c004	mono	PA	EC	PA	1077.47	32.9539	0.0305846	3.05846
PAvsEC_82_070223_c003	mono	cohabitant	EC	EC	2109.69	232.614	0.110259	11.0259
PAvsEC_83_070223_c001	mono	cohabitant	EC	EC	4206.49	1017.56	0.241902	24.1902
PAvsEC_83_070223_c002	mono	cohabitant	EC	EC	2557.38	45.382	0.0177455	1.77455
PAvsEC_83_070223_c003	mono	cohabitant	EC	EC	2230.81	21.3003	0.00954826	0.954826
PAvsEC_84_070223_c004	mono	cohabitant	EC	EC	2173.31	104.706	0.0481781	4.81781
PAvsEC_85_070223_c003	co	cohabitant	EC	EC	3054.02	507.581	0.166201	16.6201
PAvsEC_86_070223_c006	co	cohabitant	EC	EC	2896.63	425.795	0.146997	14.6997
PAvsEC_87_070223_c004	co	cohabitant	EC	EC	2508.03	258.667	0.103136	10.3136
PAvsEC_89_070223_c004	co	cohabitant	EC	EC	4132.85	1815.03	0.439173	43.9173
PAvsEC_89_070223_c005	co	PA	EC	PAwithEC	177.573	25.3139	0.142555	14.2555
PAvsEC_89_070223_c007	co	cohabitant	EC	EC	3050.08	625.912	0.205212	20.5212
PAvsEC_9_120522_c000	mono	PA	EC	PA	709.94	6.26687	0.00882732	0.882732
PAvsEC_9_120522_c002	mono	PA	EC	PA	1332.57	20.6431	0.0154912	1.54912
PAvsEC_94_070223_c007	co	PA	EC	PAwithEC	305.692	9.61155	0.031442	3.1442
PAvsEC_94_070223_c010	co	cohabitant	EC	EC	4398.3	1460.04	0.331956	33.1956

## Sheet: Data S5
Label	Culture	Strain	AUC	log_AUC	Day
WTvsGFP_1_140524_00	mono	WT	3240.75	3.51065	Experiment 1
WTvsGFP_1_140524_01	mono	WT	3402.63	3.53182	Experiment 1
WTvsGFP_2_140524_00	mono	WT	6217.05	3.79358	Experiment 1
WTvsGFP_2_140524_01	mono	WT	4453.06	3.64866	Experiment 1
WTvsGFP_2_140524_02	mono	WT	4644.18	3.66691	Experiment 1
WTvsGFP_2_140524_03	mono	WT	3989.58	3.60093	Experiment 1
WTvsGFP_2_140524_04	mono	WT	5172.5	3.7137	Experiment 1
WTvsGFP_2_140524_05	mono	WT	4797.2	3.68099	Experiment 1
WTvsGFP_3_140524_01	mono	WT	8618.3	3.93542	Experiment 1
WTvsGFP_3_140524_02	mono	WT	5231.19	3.7186	Experiment 1
WTvsGFP_3_140524_03	mono	WT	7307.28	3.86376	Experiment 1
WTvsGFP_4_140524_00	mono	GFP	5027.64	3.70136	Experiment 1
WTvsGFP_4_140524_01	mono	GFP	2200.05	3.34243	Experiment 1
WTvsGFP_4_140524_02	mono	GFP	3235.54	3.50995	Experiment 1
WTvsGFP_4_140524_03	mono	GFP	2611.88	3.41695	Experiment 1
WTvsGFP_5_140524_00	mono	GFP	3072.28	3.48746	Experiment 1
WTvsGFP_5_140524_01	mono	GFP	4701.66	3.67225	Experiment 1
WTvsGFP_6_140524_00	mono	GFP	6363.88	3.80372	Experiment 1
WTvsGFP_6_140524_01	mono	GFP	5562.54	3.74527	Experiment 1
WTvsGFP_6_140524_02	mono	GFP	5878.35	3.76926	Experiment 1
WTvsGFP_7_140524_00	mono	WT	3281.81	3.51611	Experiment 1
WTvsGFP_7_140524_01	mono	WT	4388.51	3.64232	Experiment 1
WTvsGFP_7_140524_02	mono	WT	5573.96	3.74616	Experiment 1
WTvsGFP_7_140524_03	mono	WT	3217.03	3.50745	Experiment 1
WTvsGFP_7_140524_04	mono	WT	1732.1	3.23857	Experiment 1
WTvsGFP_8_140524_00	mono	WT	6308.37	3.79992	Experiment 1
WTvsGFP_8_140524_01	mono	WT	5926.08	3.77277	Experiment 1
WTvsGFP_8_140524_02	mono	WT	8315.67	3.9199	Experiment 1
WTvsGFP_9_140524_00	mono	WT	11140.9	4.04692	Experiment 1
WTvsGFP_9_140524_01	mono	WT	12230.8	4.08746	Experiment 1
WTvsGFP_10_140524_00	mono	GFP	5426.18	3.73449	Experiment 1
WTvsGFP_10_140524_01	mono	GFP	7660.98	3.88428	Experiment 1
WTvsGFP_10_140524_02	mono	GFP	2535.43	3.40405	Experiment 1
WTvsGFP_10_140524_03	mono	GFP	7321.38	3.86459	Experiment 1
WTvsGFP_10_140524_04	mono	GFP	3830.27	3.58323	Experiment 1
WTvsGFP_11_140524_00	mono	GFP	3818.46	3.58189	Experiment 1
WTvsGFP_11_140524_01	mono	GFP	5466.83	3.73774	Experiment 1
WTvsGFP_11_140524_02	mono	GFP	5866.78	3.7684	Experiment 1
WTvsGFP_11_140524_03	mono	GFP	3714.97	3.56995	Experiment 1
WTvsGFP_11_140524_04	mono	GFP	5164.74	3.71305	Experiment 1
WTvsGFP_12_140524_00	mono	GFP	4748.96	3.6766	Experiment 1
WTvsGFP_12_140524_01	mono	GFP	7673.5	3.88499	Experiment 1
WTvsGFP_13_140524_00	co	GFP	2622.75	3.41876	Experiment 1
WTvsGFP_13_140524_01	co	WT	2745.52	3.43863	Experiment 1
WTvsGFP_13_140524_02	co	WT	5005.28	3.69943	Experiment 1
WTvsGFP_13_140524_03	co	GFP	2540.11	3.40485	Experiment 1
WTvsGFP_13_140524_04	co	GFP	2062.4	3.31437	Experiment 1
WTvsGFP_14_140524_00	co	GFP	4340.18	3.63751	Experiment 1
WTvsGFP_14_140524_01	co	WT	6359.01	3.80339	Experiment 1
WTvsGFP_14_140524_02	co	WT	2712.77	3.43341	Experiment 1
WTvsGFP_14_140524_03	co	GFP	3725.27	3.57116	Experiment 1
WTvsGFP_15_140524_00	co	WT	4804.3	3.68163	Experiment 1
WTvsGFP_15_140524_01	co	GFP	3572.18	3.55293	Experiment 1
WTvsGFP_15_140524_02	co	GFP	6714.26	3.827	Experiment 1
WTvsGFP_15_140524_03	co	WT	4522.86	3.65541	Experiment 1
WTvsGFP_15_140524_04	co	WT	5764.95	3.7608	Experiment 1
WTvsGFP_16_140524_00	co	WT	4587.04	3.66153	Experiment 1
WTvsGFP_16_140524_01	co	WT	2505.54	3.3989	Experiment 1
WTvsGFP_16_140524_02	co	GFP	6268.22	3.79714	Experiment 1
WTvsGFP_16_140524_03	co	GFP	2034.11	3.30837	Experiment 1
WTvsGFP_16_140524_04	co	GFP	2504.32	3.39869	Experiment 1
WTvsGFP_16_140524_05	co	GFP	2917.16	3.46496	Experiment 1
WTvsGFP_17_140524_00	co	GFP	6323.27	3.80094	Experiment 1
WTvsGFP_17_140524_01	co	WT	3229.42	3.50912	Experiment 1
WTvsGFP_17_140524_02	co	WT	2229.23	3.34815	Experiment 1
WTvsGFP_17_140524_03	co	GFP	5019.55	3.70066	Experiment 1
WTvsGFP_17_140524_04	co	WT	4298.08	3.63327	Experiment 1
WTvsGFP_18_140524_00	co	WT	3625.93	3.55942	Experiment 1
WTvsGFP_18_140524_01	co	WT	4975.1	3.6968	Experiment 1
WTvsGFP_18_140524_02	co	GFP	4896.44	3.68988	Experiment 1
WTvsGFP_19_140524_00	co	GFP	6369.21	3.80409	Experiment 1
WTvsGFP_19_140524_01	co	WT	3145.13	3.49764	Experiment 1
WTvsGFP_19_140524_02	co	GFP	6034.16	3.78062	Experiment 1
WTvsGFP_21_140524_00	co	GFP	11579.9	4.06371	Experiment 1
WTvsGFP_21_140524_01	co	GFP	14614.9	4.1648	Experiment 1
WTvsGFP_21_140524_02	co	WT	6126.28	3.7872	Experiment 1
WTvsGFP_22_140524_00	co	WT	5512.98	3.74139	Experiment 1
WTvsGFP_22_140524_01	co	WT	3530.89	3.54788	Experiment 1
WTvsGFP_22_140524_02	co	GFP	3871.91	3.58793	Experiment 1
WTvsGFP_23_140524_00	co	GFP	6154.86	3.78922	Experiment 1
WTvsGFP_23_140524_01	co	GFP	6412.93	3.80706	Experiment 1
WTvsGFP_23_140524_02	co	WT	6234.16	3.79478	Experiment 1
WTvsGFP_23_140524_03	co	GFP	3167.6	3.50073	Experiment 1
WTvsGFP_23_140524_04	co	WT	5289.74	3.72343	Experiment 1
WTvsGFP_24_140524_00	co	WT	3888.34	3.58976	Experiment 1
WTvsGFP_24_140524_01	co	GFP	4863.58	3.68696	Experiment 1
WTvsGFP_24_140524_02	co	GFP	6409.82	3.80685	Experiment 1
WTvsGFP_24_140524_03	co	GFP	7224.95	3.85883	Experiment 1
WTvsGFP_25_150524_00	mono	WT	6608.74	3.82012	Experiment 2
WTvsGFP_25_150524_01	mono	WT	3560.48	3.55151	Experiment 2
WTvsGFP_25_150524_02	mono	WT	4344.85	3.63797	Experiment 2
WTvsGFP_25_150524_03	mono	WT	5014.96	3.70027	Experiment 2
WTvsGFP_25_150524_04	mono	WT	6379.74	3.8048	Experiment 2
WTvsGFP_26_150524_00	mono	WT	8551.42	3.93204	Experiment 2
WTvsGFP_26_150524_01	mono	WT	8767.07	3.94285	Experiment 2
WTvsGFP_26_150524_02	mono	WT	7524.87	3.8765	Experiment 2
WTvsGFP_27_150524_00	mono	WT	6659.25	3.82343	Experiment 2
WTvsGFP_27_150524_01	mono	WT	3503.25	3.54447	Experiment 2
WTvsGFP_27_150524_02	mono	WT	4833.95	3.6843	Experiment 2
WTvsGFP_27_150524_03	mono	WT	4235.82	3.62694	Experiment 2
WTvsGFP_27_150524_04	mono	WT	4628.2	3.66541	Experiment 2
WTvsGFP_29_150524_00	mono	GFP	17914	4.25319	Experiment 2
WTvsGFP_29_150524_01	mono	GFP	14120	4.14983	Experiment 2
WTvsGFP_29_150524_02	mono	GFP	20587.1	4.3136	Experiment 2
WTvsGFP_30_150524_00	mono	GFP	10398.7	4.01698	Experiment 2
WTvsGFP_30_150524_01	mono	GFP	8913.47	3.95005	Experiment 2
WTvsGFP_30_150524_02	mono	GFP	9486.93	3.97713	Experiment 2
WTvsGFP_30_150524_03	mono	GFP	11716.4	4.0688	Experiment 2
WTvsGFP_31_150524_00	mono	WT	7542.54	3.87752	Experiment 2
WTvsGFP_31_150524_01	mono	WT	10995.9	4.04123	Experiment 2
WTvsGFP_32_150524_00	mono	WT	11264.7	4.05172	Experiment 2
WTvsGFP_32_150524_01	mono	WT	7081.47	3.85012	Experiment 2
WTvsGFP_32_150524_02	mono	WT	8532.76	3.93109	Experiment 2
WTvsGFP_32_150524_03	mono	WT	9133.11	3.96062	Experiment 2
WTvsGFP_33_150524_00	mono	WT	10472.7	4.02006	Experiment 2
WTvsGFP_33_150524_01	mono	WT	11506	4.06092	Experiment 2
WTvsGFP_34_150524_00	mono	GFP	6634.26	3.82179	Experiment 2
WTvsGFP_34_150524_01	mono	GFP	7097.08	3.85108	Experiment 2
WTvsGFP_35_150524_00	mono	GFP	9017.42	3.95508	Experiment 2
WTvsGFP_35_150524_01	mono	GFP	6539.76	3.81556	Experiment 2
WTvsGFP_35_150524_02	mono	GFP	4757.73	3.6774	Experiment 2
WTvsGFP_36_150524_00	mono	GFP	7577.11	3.8795	Experiment 2
WTvsGFP_36_150524_01	mono	GFP	9811.14	3.99172	Experiment 2
WTvsGFP_37_150524_00	co	WT	5773.87	3.76147	Experiment 2
WTvsGFP_38_150524_00	co	WT	8708.89	3.93996	Experiment 2
WTvsGFP_38_150524_01	co	GFP	10974.8	4.0404	Experiment 2
WTvsGFP_39_150524_00	co	GFP	7145.34	3.85402	Experiment 2
WTvsGFP_39_150524_01	co	GFP	6562.75	3.81709	Experiment 2
WTvsGFP_39_150524_02	co	WT	8462.57	3.9275	Experiment 2
WTvsGFP_40_150524_00	co	WT	13111.9	4.11766	Experiment 2
WTvsGFP_40_150524_01	co	GFP	12631.6	4.10146	Experiment 2
WTvsGFP_40_150524_02	co	WT	15424.5	4.18821	Experiment 2
WTvsGFP_40_150524_03	co	GFP	8960.01	3.95231	Experiment 2
WTvsGFP_42_150524_00	co	GFP	11690.7	4.06784	Experiment 2
WTvsGFP_44_150524_00	co	WT	10778.7	4.03257	Experiment 2
WTvsGFP_45_150524_00	co	WT	6976.56	3.84364	Experiment 2
WTvsGFP_45_150524_01	co	GFP	6208.42	3.79298	Experiment 2
WTvsGFP_45_150524_02	co	WT	3556.41	3.55101	Experiment 2
WTvsGFP_46_150524_00	co	WT	6396.27	3.80593	Experiment 2
WTvsGFP_46_150524_01	co	WT	6520.61	3.81429	Experiment 2
WTvsGFP_46_150524_02	co	GFP	5966.61	3.77573	Experiment 2
WTvsGFP_46_150524_03	co	WT	6223.97	3.79407	Experiment 2
WTvsGFP_47_150524_00	co	WT	10312.5	4.01337	Experiment 2
WTvsGFP_47_150524_02	co	WT	13886.1	4.14258	Experiment 2

## Sheet: Data S6
Strain	StrainID	Time	OD600
AB	AB1	0	0
AB	AB4	0	0
EC	EC1	0	0
EC	EC2	0	0
EC	EC3	0	0
EC	EC4	0	0
EC	EC5	0	0
EC	EC6	0	0
EF	EF1	0	0
EF	EF2	0	0
EF	EF3	0	0
EF	EF4	0	0
EF	EF5	0	0
EF	EF6	0	0
KP	KP1	0	0
KP	KP2	0	0
KP	KP3	0	0
KP	KP4	0	0
PA	PA1	0	0
PA	PA2	0	0
PA	PA3	0	0
PA	PA5	0	0
PA	PA6	0	0
SA	SA1	0	0
SA	SA2	0	0
SA	SA3	0	0
SA	SA4	0	0
SA	SA5	0	0
SA	SA6	0	0
AB	AB5	0	0.00105
AB	AB6	0	0.00135
AB	AB2	0	0.00165
AB	AB3	0	0.00245
BC	BC4	0	0.01595
BC	BC1	0	0.01595
BC	BC6	0	0.01635
BC	BC3	0	0.01835
BC	BC2	0	0.01865
BC	BC5	0	0.01985
PA	PA4	0	0.02405
AB	AB1	0.25	0
AB	AB4	0.25	0
EC	EC1	0.25	0
EC	EC2	0.25	0
EC	EC3	0.25	0
EC	EC4	0.25	0
EC	EC5	0.25	0
EC	EC6	0.25	0
EF	EF1	0.25	0
EF	EF2	0.25	0
EF	EF3	0.25	0
EF	EF4	0.25	0
EF	EF5	0.25	0
EF	EF6	0.25	0
KP	KP1	0.25	0
KP	KP2	0.25	0
KP	KP3	0.25	0
KP	KP4	0.25	0
PA	PA1	0.25	0
PA	PA2	0.25	0
PA	PA3	0.25	0
PA	PA4	0.25	0
PA	PA5	0.25	0
PA	PA6	0.25	0
SA	SA1	0.25	0
SA	SA2	0.25	0
SA	SA3	0.25	0
SA	SA4	0.25	0
SA	SA5	0.25	0
SA	SA6	0.25	0
AB	AB2	0.25	0.000200003
AB	AB5	0.25	0.00105
AB	AB3	0.25	0.0013
AB	AB6	0.25	0.00265
BC	BC1	0.25	0.0158
BC	BC4	0.25	0.01625
BC	BC6	0.25	0.01695
BC	BC5	0.25	0.01845
BC	BC3	0.25	0.0196
BC	BC2	0.25	0.0204
AB	AB1	0.5	0
EC	EC1	0.5	0
EC	EC2	0.5	0
EC	EC3	0.5	0
EC	EC4	0.5	0
EC	EC5	0.5	0
EC	EC6	0.5	0
EF	EF1	0.5	0
EF	EF2	0.5	0
EF	EF3	0.5	0
EF	EF4	0.5	0
EF	EF5	0.5	0
EF	EF6	0.5	0
KP	KP1	0.5	0
KP	KP2	0.5	0
KP	KP3	0.5	0
KP	KP4	0.5	0
PA	PA1	0.5	0
PA	PA2	0.5	0
PA	PA3	0.5	0
PA	PA4	0.5	0
PA	PA5	0.5	0
PA	PA6	0.5	0
SA	SA1	0.5	0
SA	SA2	0.5	0
SA	SA3	0.5	0
SA	SA4	0.5	0
SA	SA5	0.5	0
SA	SA6	0.5	0
AB	AB4	0.5	0.000100002
AB	AB2	0.5	0.00215
AB	AB5	0.5	0.0026
AB	AB6	0.5	0.0038
AB	AB3	0.5	0.00405
BC	BC1	0.5	0.01745
BC	BC6	0.5	0.0178
BC	BC4	0.5	0.0183
BC	BC5	0.5	0.0192
BC	BC2	0.5	0.01985
BC	BC3	0.5	0.02095
EC	EC1	0.75	0
EC	EC2	0.75	0
EC	EC3	0.75	0
EC	EC4	0.75	0
EC	EC5	0.75	0
EC	EC6	0.75	0
EF	EF1	0.75	0
EF	EF2	0.75	0
EF	EF3	0.75	0
EF	EF4	0.75	0
EF	EF5	0.75	0
EF	EF6	0.75	0
KP	KP1	0.75	0
KP	KP2	0.75	0
KP	KP3	0.75	0
KP	KP4	0.75	0
PA	PA1	0.75	0
PA	PA2	0.75	0
PA	PA3	0.75	0
PA	PA4	0.75	0
PA	PA5	0.75	0
PA	PA6	0.75	0
SA	SA1	0.75	0
SA	SA2	0.75	0
SA	SA3	0.75	0
SA	SA4	0.75	0
SA	SA5	0.75	0
SA	SA6	0.75	0
AB	AB4	0.75	0.00275
AB	AB1	0.75	0.0031
AB	AB5	0.75	0.00395
AB	AB2	0.75	0.0052
AB	AB3	0.75	0.0064
AB	AB6	0.75	0.00675
BC	BC6	0.75	0.01985
BC	BC4	0.75	0.01995
BC	BC5	0.75	0.02175
BC	BC1	0.75	0.0218
BC	BC2	0.75	0.0218
BC	BC3	0.75	0.0218
EC	EC1	1	0
EC	EC2	1	0
EC	EC3	1	0
EC	EC4	1	0
EC	EC5	1	0
EC	EC6	1	0
EF	EF1	1	0
EF	EF2	1	0
EF	EF3	1	0
EF	EF4	1	0
EF	EF5	1	0
EF	EF6	1	0
KP	KP1	1	0
KP	KP2	1	0
KP	KP3	1	0
KP	KP4	1	0
PA	PA1	1	0
PA	PA2	1	0
PA	PA3	1	0
PA	PA4	1	0
PA	PA5	1	0
PA	PA6	1	0
SA	SA1	1	0
SA	SA2	1	0
SA	SA3	1	0
SA	SA4	1	0
SA	SA5	1	0
SA	SA6	1	0
AB	AB5	1	0.00605
AB	AB4	1	0.00625
AB	AB1	1	0.00705
AB	AB6	1	0.00875
AB	AB2	1	0.00935
AB	AB3	1	0.01075
BC	BC5	1	0.02215
BC	BC6	1	0.02285
BC	BC1	1	0.02305
BC	BC2	1	0.02305
BC	BC4	1	0.02355
BC	BC3	1	0.02425
EC	EC1	1.25	0
EC	EC2	1.25	0
EC	EC3	1.25	0
EC	EC4	1.25	0
EC	EC5	1.25	0
EC	EC6	1.25	0
EF	EF1	1.25	0
EF	EF2	1.25	0
EF	EF3	1.25	0
EF	EF4	1.25	0
EF	EF5	1.25	0
EF	EF6	1.25	0
KP	KP1	1.25	0
KP	KP2	1.25	0
KP	KP3	1.25	0
KP	KP4	1.25	0
PA	PA1	1.25	0
PA	PA2	1.25	0
PA	PA3	1.25	0
PA	PA4	1.25	0
PA	PA5	1.25	0
PA	PA6	1.25	0
SA	SA1	1.25	0
SA	SA2	1.25	0
SA	SA3	1.25	0
SA	SA4	1.25	0
SA	SA5	1.25	0
SA	SA6	1.25	0
AB	AB5	1.25	0.01245
AB	AB4	1.25	0.01385
AB	AB1	1.25	0.01405
AB	AB6	1.25	0.01575
AB	AB2	1.25	0.01605
AB	AB3	1.25	0.01635
BC	BC1	1.25	0.02475
BC	BC4	1.25	0.02525
BC	BC6	1.25	0.02565
BC	BC2	1.25	0.02565
BC	BC5	1.25	0.02665
BC	BC3	1.25	0.02725
EC	EC1	1.5	0
EC	EC2	1.5	0
EC	EC3	1.5	0
EC	EC4	1.5	0
EC	EC5	1.5	0
EC	EC6	1.5	0
EF	EF1	1.5	0
EF	EF2	1.5	0
EF	EF3	1.5	0
EF	EF4	1.5	0
EF	EF5	1.5	0
EF	EF6	1.5	0
KP	KP1	1.5	0
KP	KP2	1.5	0
KP	KP3	1.5	0
KP	KP4	1.5	0
PA	PA1	1.5	0
PA	PA2	1.5	0
PA	PA3	1.5	0
PA	PA4	1.5	0
PA	PA5	1.5	0
PA	PA6	1.5	0
SA	SA1	1.5	0
SA	SA2	1.5	0
SA	SA3	1.5	0
SA	SA4	1.5	0
SA	SA5	1.5	0
SA	SA6	1.5	0
AB	AB5	1.5	0.01875
AB	AB4	1.5	0.02025
AB	AB1	1.5	0.02105
AB	AB6	1.5	0.02115
AB	AB3	1.5	0.02365
AB	AB2	1.5	0.02385
BC	BC6	1.5	0.02955
BC	BC1	1.5	0.02985
BC	BC3	1.5	0.02985
BC	BC4	1.5	0.03015
BC	BC5	1.5	0.03015
BC	BC2	1.5	0.03015
EC	EC1	1.75	0
EC	EC2	1.75	0
EC	EC3	1.75	0
EC	EC4	1.75	0
EC	EC5	1.75	0
EC	EC6	1.75	0
EF	EF1	1.75	0
EF	EF2	1.75	0
EF	EF3	1.75	0
EF	EF4	1.75	0
EF	EF5	1.75	0
EF	EF6	1.75	0
KP	KP1	1.75	0
KP	KP2	1.75	0
KP	KP3	1.75	0
KP	KP4	1.75	0
PA	PA1	1.75	0
PA	PA2	1.75	0
PA	PA3	1.75	0
PA	PA4	1.75	0
PA	PA5	1.75	0
PA	PA6	1.75	0
SA	SA1	1.75	0
SA	SA2	1.75	0
SA	SA3	1.75	0
SA	SA4	1.75	0
SA	SA5	1.75	0
SA	SA6	1.75	0
AB	AB4	1.75	0.02655
AB	AB5	1.75	0.02795
AB	AB1	1.75	0.028
AB	AB6	1.75	0.02815
AB	AB2	1.75	0.0288
AB	AB3	1.75	0.0303
BC	BC1	1.75	0.034
BC	BC2	1.75	0.0346
BC	BC6	1.75	0.03515
BC	BC3	1.75	0.0352
BC	BC4	1.75	0.03585
BC	BC5	1.75	0.03645
EC	EC1	2	0
EC	EC2	2	0
EC	EC3	2	0
EC	EC4	2	0
EC	EC5	2	0
EC	EC6	2	0
EF	EF1	2	0
EF	EF2	2	0
EF	EF3	2	0
EF	EF4	2	0
EF	EF5	2	0
EF	EF6	2	0
KP	KP1	2	0
KP	KP2	2	0
KP	KP3	2	0
KP	KP4	2	0
PA	PA1	2	0
PA	PA2	2	0
PA	PA3	2	0
PA	PA4	2	0
PA	PA5	2	0
PA	PA6	2	0
SA	SA1	2	0
SA	SA2	2	0
SA	SA3	2	0
SA	SA4	2	0
SA	SA5	2	0
SA	SA6	2	0
AB	AB4	2	0.03335
AB	AB5	2	0.03525
AB	AB6	2	0.03535
AB	AB1	2	0.0366
AB	AB2	2	0.0381
AB	AB3	2	0.0387
BC	BC6	2	0.03975
BC	BC5	2	0.04085
BC	BC4	2	0.04115
BC	BC1	2	0.0415
BC	BC3	2	0.043
BC	BC2	2	0.0437
EC	EC1	2.25	0
EC	EC2	2.25	0
EC	EC3	2.25	0
EC	EC4	2.25	0
EC	EC5	2.25	0
EC	EC6	2.25	0
EF	EF1	2.25	0
EF	EF2	2.25	0
EF	EF3	2.25	0
EF	EF4	2.25	0
EF	EF5	2.25	0
EF	EF6	2.25	0
KP	KP1	2.25	0
KP	KP2	2.25	0
KP	KP3	2.25	0
KP	KP4	2.25	0
PA	PA1	2.25	0
PA	PA2	2.25	0
PA	PA3	2.25	0
PA	PA4	2.25	0
PA	PA5	2.25	0
PA	PA6	2.25	0
SA	SA1	2.25	0
SA	SA2	2.25	0
SA	SA3	2.25	0
SA	SA4	2.25	0
SA	SA5	2.25	0
SA	SA6	2.25	0
AB	AB4	2.25	0.0414
AB	AB5	2.25	0.0425
AB	AB6	2.25	0.0438
AB	AB1	2.25	0.04615
AB	AB2	2.25	0.04715
AB	AB3	2.25	0.04725
BC	BC4	2.25	0.0475
BC	BC5	2.25	0.0483
BC	BC6	2.25	0.0496
BC	BC1	2.25	0.04975
BC	BC3	2.25	0.05075
BC	BC2	2.25	0.05125
EC	EC1	2.5	0
EC	EC2	2.5	0
EC	EC3	2.5	0
EC	EC4	2.5	0
EC	EC5	2.5	0
EC	EC6	2.5	0
EF	EF1	2.5	0
EF	EF2	2.5	0
EF	EF3	2.5	0
EF	EF4	2.5	0
EF	EF5	2.5	0
EF	EF6	2.5	0
KP	KP1	2.5	0
KP	KP2	2.5	0
KP	KP3	2.5	0
KP	KP4	2.5	0
PA	PA1	2.5	0
PA	PA2	2.5	0
PA	PA3	2.5	0
PA	PA4	2.5	0
PA	PA5	2.5	0
PA	PA6	2.5	0
SA	SA1	2.5	0
SA	SA2	2.5	0
SA	SA3	2.5	0
SA	SA4	2.5	0
SA	SA5	2.5	0
SA	SA6	2.5	0
AB	AB4	2.5	0.0491
AB	AB5	2.5	0.0493
AB	AB6	2.5	0.0497
BC	BC5	2.5	0.0524
AB	AB1	2.5	0.0527
BC	BC4	2.5	0.0528
BC	BC6	2.5	0.0529
BC	BC2	2.5	0.0545
AB	AB2	2.5	0.0551
BC	BC1	2.5	0.0555
AB	AB3	2.5	0.0567
BC	BC3	2.5	0.0579
EC	EC1	2.75	0
EC	EC2	2.75	0
EC	EC3	2.75	0
EC	EC4	2.75	0
EC	EC5	2.75	0
EC	EC6	2.75	0
EF	EF1	2.75	0
EF	EF2	2.75	0
EF	EF3	2.75	0
EF	EF4	2.75	0
EF	EF5	2.75	0
EF	EF6	2.75	0
KP	KP1	2.75	0
KP	KP2	2.75	0
KP	KP3	2.75	0
KP	KP4	2.75	0
SA	SA1	2.75	0
SA	SA2	2.75	0
SA	SA3	2.75	0
PA	PA3	2.75	0.000500001
SA	SA5	2.75	0.0014
PA	PA2	2.75	0.0014
SA	SA6	2.75	0.0023
SA	SA4	2.75	0.0033
PA	PA1	2.75	0.0038
PA	PA5	2.75	0.0066
PA	PA6	2.75	0.0066
PA	PA4	2.75	0.0088
AB	AB5	2.75	0.0578
BC	BC2	2.75	0.0581
BC	BC1	2.75	0.0584
AB	AB4	2.75	0.0587
BC	BC4	2.75	0.0587
AB	AB6	2.75	0.0595
BC	BC5	2.75	0.0601
AB	AB1	2.75	0.0607
BC	BC6	2.75	0.0617
BC	BC3	2.75	0.062
AB	AB2	2.75	0.0633
AB	AB3	2.75	0.0644
EC	EC1	3	0
EC	EC2	3	0
EC	EC3	3	0
EF	EF1	3	0
EF	EF2	3	0
EF	EF3	3	0
EF	EF4	3	0
EF	EF5	3	0
EF	EF6	3	0
KP	KP1	3	0
KP	KP2	3	0
KP	KP3	3	0
KP	KP4	3	0
SA	SA1	3	0
SA	SA2	3	0
SA	SA3	3	0
EC	EC6	3	5.00005e-05
EC	EC4	3	0.00195
EC	EC5	3	0.00235
PA	PA3	3	0.01135
PA	PA2	3	0.01195
SA	SA6	3	0.01295
PA	PA1	3	0.01345
SA	SA5	3	0.01445
PA	PA5	3	0.01545
PA	PA6	3	0.01615
PA	PA4	3	0.01675
SA	SA4	3	0.01715
BC	BC2	3	0.06405
BC	BC1	3	0.06445
BC	BC5	3	0.06495
BC	BC6	3	0.06605
AB	AB5	3	0.06645
BC	BC3	3	0.06695
AB	AB4	3	0.06765
AB	AB6	3	0.06825
BC	BC4	3	0.06845
AB	AB1	3	0.07115
AB	AB3	3	0.07305
AB	AB2	3	0.07345
EF	EF1	3.25	0
EF	EF2	3.25	0
EF	EF3	3.25	0
EF	EF4	3.25	0
EF	EF5	3.25	0
EF	EF6	3.25	0
KP	KP1	3.25	0
KP	KP2	3.25	0
KP	KP3	3.25	0
KP	KP4	3.25	0
SA	SA1	3.25	0
SA	SA2	3.25	0
SA	SA3	3.25	0
EC	EC3	3.25	0.000800002
EC	EC2	3.25	0.0035
EC	EC1	3.25	0.0045
EC	EC6	3.25	0.01105
EC	EC4	3.25	0.01525
EC	EC5	3.25	0.01665
PA	PA3	3.25	0.0198
PA	PA2	3.25	0.0221
PA	PA1	3.25	0.0222
PA	PA6	3.25	0.02305
PA	PA4	3.25	0.02335
PA	PA5	3.25	0.02335
SA	SA6	3.25	0.02985
SA	SA5	3.25	0.03245
SA	SA4	3.25	0.03775
BC	BC3	3.25	0.0713
AB	AB4	3.25	0.07415
BC	BC6	3.25	0.07415
AB	AB5	3.25	0.07475
BC	BC4	3.25	0.07605
BC	BC2	3.25	0.0761
BC	BC5	3.25	0.07635
BC	BC1	3.25	0.0764
AB	AB6	3.25	0.07685
AB	AB1	3.25	0.0805
AB	AB3	3.25	0.0826
AB	AB2	3.25	0.0838
EF	EF1	3.5	0
EF	EF2	3.5	0
EF	EF3	3.5	0
KP	KP1	3.5	0
KP	KP2	3.5	0
KP	KP3	3.5	0
KP	KP4	3.5	0
SA	SA1	3.5	0
SA	SA2	3.5	0
SA	SA3	3.5	0
EF	EF5	3.5	0.0069
EF	EF4	3.5	0.0073
EF	EF6	3.5	0.0091
EC	EC3	3.5	0.01245
EC	EC2	3.5	0.01545
EC	EC1	3.5	0.01735
PA	PA3	3.5	0.02845
EC	EC6	3.5	0.0287
PA	PA2	3.5	0.02945
PA	PA1	3.5	0.03185
PA	PA5	3.5	0.0321
PA	PA4	3.5	0.0325
PA	PA6	3.5	0.0331
EC	EC5	3.5	0.0345
EC	EC4	3.5	0.0348
SA	SA6	3.5	0.057
SA	SA5	3.5	0.0603
SA	SA4	3.5	0.0649
BC	BC1	3.5	0.08105
BC	BC3	3.5	0.08115
BC	BC2	3.5	0.08355
AB	AB4	3.5	0.0844
BC	BC6	3.5	0.0845
BC	BC4	3.5	0.0851
AB	AB5	3.5	0.0865
AB	AB6	3.5	0.0866
BC	BC5	3.5	0.0887
AB	AB1	3.5	0.09095
AB	AB2	3.5	0.09245
AB	AB3	3.5	0.09405
EF	EF1	3.75	0
EF	EF2	3.75	0
EF	EF3	3.75	0
KP	KP1	3.75	0
KP	KP3	3.75	0
SA	SA1	3.75	0
SA	SA2	3.75	0
SA	SA3	3.75	0
KP	KP2	3.75	0.00625
KP	KP4	3.75	0.00835
EF	EF4	3.75	0.01875
EF	EF5	3.75	0.01935
EF	EF6	3.75	0.01965
EC	EC3	3.75	0.0279
EC	EC2	3.75	0.0335
EC	EC1	3.75	0.0343
PA	PA3	3.75	0.038
PA	PA1	3.75	0.0389
PA	PA4	3.75	0.03905
PA	PA5	3.75	0.03905
PA	PA2	3.75	0.0395
PA	PA6	3.75	0.04125
EC	EC6	3.75	0.04815
EC	EC4	3.75	0.05475
EC	EC5	3.75	0.05525
SA	SA6	3.75	0.08675
BC	BC1	3.75	0.0879
BC	BC2	3.75	0.0881
BC	BC3	3.75	0.0885
BC	BC4	3.75	0.09285
BC	BC6	3.75	0.09295
BC	BC5	3.75	0.09325
AB	AB4	3.75	0.09355
SA	SA5	3.75	0.09435
AB	AB6	3.75	0.09555
AB	AB5	3.75	0.09585
AB	AB1	3.75	0.0997
SA	SA4	3.75	0.10175
AB	AB3	3.75	0.1025
AB	AB2	3.75	0.103
KP	KP1	4	0
SA	SA1	4	0
SA	SA2	4	0
SA	SA3	4	0
KP	KP3	4	0.0011
EF	EF2	4	0.0013
EF	EF1	4	0.0019
EF	EF3	4	0.0029
KP	KP2	4	0.02065
KP	KP4	4	0.02405
EF	EF4	4	0.03295
EF	EF6	4	0.03335
EF	EF5	4	0.03385
EC	EC3	4	0.0451
PA	PA3	4	0.0458
PA	PA2	4	0.0467
PA	PA4	4	0.04705
PA	PA1	4	0.0476
PA	PA5	4	0.04925
PA	PA6	4	0.05075
EC	EC2	4	0.0537
EC	EC1	4	0.054
EC	EC6	4	0.07615
EC	EC5	4	0.08735
EC	EC4	4	0.08775
BC	BC1	4	0.0942
BC	BC3	4	0.0959
BC	BC2	4	0.096
BC	BC6	4	0.09975
BC	BC5	4	0.10075
BC	BC4	4	0.10255
AB	AB4	4	0.10285
AB	AB5	4	0.10435
AB	AB6	4	0.10655
AB	AB1	4	0.1097
AB	AB3	4	0.1102
AB	AB2	4	0.1113
SA	SA6	4	0.13145
SA	SA5	4	0.14275
SA	SA4	4	0.15105
SA	SA1	4.25	0
SA	SA2	4.25	0
SA	SA3	4.25	0
KP	KP1	4.25	0.01085
EF	EF2	4.25	0.01395
KP	KP3	4.25	0.01395
EF	EF3	4.25	0.01495
EF	EF1	4.25	0.01675
KP	KP2	4.25	0.04025
KP	KP4	4.25	0.04395
EF	EF6	4.25	0.05095
EF	EF5	4.25	0.05375
EF	EF4	4.25	0.05455
PA	PA4	4.25	0.05735
PA	PA3	4.25	0.05955
PA	PA5	4.25	0.05955
PA	PA2	4.25	0.05995
PA	PA1	4.25	0.06245
PA	PA6	4.25	0.06295
EC	EC3	4.25	0.07405
EC	EC2	4.25	0.08415
EC	EC1	4.25	0.08755
BC	BC3	4.25	0.10705
BC	BC1	4.25	0.10855
BC	BC2	4.25	0.10945
BC	BC4	4.25	0.11035
BC	BC6	4.25	0.11085
AB	AB4	4.25	0.11235
BC	BC5	4.25	0.11315
EC	EC6	4.25	0.11315
AB	AB6	4.25	0.11485
AB	AB5	4.25	0.11495
AB	AB1	4.25	0.11955
AB	AB2	4.25	0.12265
AB	AB3	4.25	0.12275
EC	EC5	4.25	0.12795
EC	EC4	4.25	0.13095
SA	SA6	4.25	0.18625
SA	SA5	4.25	0.20285
SA	SA4	4.25	0.21475
SA	SA1	4.5	0
SA	SA2	4.5	0
SA	SA3	4.5	0
EF	EF2	4.5	0.02755
EF	EF3	4.5	0.02835
KP	KP1	4.5	0.02885
EF	EF1	4.5	0.03025
KP	KP3	4.5	0.03045
KP	KP2	4.5	0.0702
PA	PA4	4.5	0.0732
PA	PA3	4.5	0.07545
KP	KP4	4.5	0.0759
PA	PA5	4.5	0.0759
PA	PA2	4.5	0.07695
PA	PA6	4.5	0.0779
PA	PA1	4.5	0.07795
EF	EF6	4.5	0.0781
EF	EF5	4.5	0.0824
EF	EF4	4.5	0.0847
EC	EC3	4.5	0.11085
BC	BC1	4.5	0.11595
BC	BC3	4.5	0.11765
BC	BC6	4.5	0.1182
BC	BC2	4.5	0.11855
BC	BC4	4.5	0.1186
BC	BC5	4.5	0.1211
AB	AB4	4.5	0.1215
AB	AB5	4.5	0.1229
AB	AB6	4.5	0.1238
EC	EC2	4.5	0.12555
AB	AB1	4.5	0.13045
AB	AB3	4.5	0.13155
EC	EC1	4.5	0.13205
AB	AB2	4.5	0.13375
EC	EC6	4.5	0.1626
EC	EC5	4.5	0.1787
EC	EC4	4.5	0.1811
SA	SA6	4.5	0.2534
SA	SA5	4.5	0.2722
SA	SA4	4.5	0.289
SA	SA1	4.75	0
SA	SA2	4.75	0
SA	SA3	4.75	0
EF	EF3	4.75	0.04175
EF	EF2	4.75	0.04225
EF	EF1	4.75	0.04355
KP	KP1	4.75	0.05025
KP	KP3	4.75	0.05205
PA	PA4	4.75	0.09365
PA	PA3	4.75	0.09585
PA	PA6	4.75	0.09625
PA	PA5	4.75	0.09675
PA	PA1	4.75	0.09855
PA	PA2	4.75	0.09915
KP	KP2	4.75	0.10865
KP	KP4	4.75	0.11615
EF	EF6	4.75	0.11835
EF	EF5	4.75	0.12355
BC	BC3	4.75	0.12515
EF	EF4	4.75	0.12535
BC	BC1	4.75	0.12575
BC	BC6	4.75	0.12785
BC	BC4	4.75	0.12875
BC	BC2	4.75	0.12975
BC	BC5	4.75	0.13025
AB	AB4	4.75	0.13105
AB	AB6	4.75	0.13235
AB	AB5	4.75	0.13285
AB	AB1	4.75	0.13865
AB	AB3	4.75	0.14115
AB	AB2	4.75	0.14275
EC	EC3	4.75	0.15735
EC	EC2	4.75	0.17685
EC	EC1	4.75	0.18185
EC	EC6	4.75	0.21175
EC	EC5	4.75	0.23005
EC	EC4	4.75	0.23025
SA	SA6	4.75	0.32815
SA	SA5	4.75	0.35255
SA	SA4	4.75	0.37235
SA	SA1	5	0
SA	SA2	5	0
SA	SA3	5	0
EF	EF3	5	0.06475
EF	EF2	5	0.06785
EF	EF1	5	0.07045
KP	KP1	5	0.08415
KP	KP3	5	0.08815
PA	PA4	5	0.12155
PA	PA3	5	0.12165
PA	PA2	5	0.12375
PA	PA6	5	0.12455
PA	PA5	5	0.12645
PA	PA1	5	0.12995
BC	BC1	5	0.13855
BC	BC4	5	0.13985
BC	BC6	5	0.14025
AB	AB4	5	0.14125
BC	BC2	5	0.14125
BC	BC3	5	0.14185
BC	BC5	5	0.14225
AB	AB5	5	0.14285
AB	AB6	5	0.14295
AB	AB1	5	0.14925
AB	AB3	5	0.15065
AB	AB2	5	0.15225
KP	KP2	5	0.15355
KP	KP4	5	0.16015
EF	EF6	5	0.17085
EF	EF5	5	0.17865
EF	EF4	5	0.18325
EC	EC3	5	0.21015
EC	EC2	5	0.22935
EC	EC1	5	0.23385
EC	EC6	5	0.25665
EC	EC4	5	0.26635
EC	EC5	5	0.27225
SA	SA6	5	0.41505
SA	SA5	5	0.43845
SA	SA4	5	0.45265
SA	SA1	5.25	0
SA	SA2	5.25	0
SA	SA3	5.25	0
EF	EF3	5.25	0.1002
EF	EF2	5.25	0.1035
EF	EF1	5.25	0.1103
KP	KP1	5.25	0.1248
KP	KP3	5.25	0.1287
BC	BC4	5.25	0.1497
BC	BC6	5.25	0.1498
AB	AB4	5.25	0.1505
BC	BC5	5.25	0.1512
BC	BC1	5.25	0.1514
BC	BC3	5.25	0.1515
AB	AB5	5.25	0.152
AB	AB6	5.25	0.1527
PA	PA4	5.25	0.1539
PA	PA3	5.25	0.1543
BC	BC2	5.25	0.1547
PA	PA6	5.25	0.1576
AB	AB1	5.25	0.1592
PA	PA2	5.25	0.1593
PA	PA5	5.25	0.1616
AB	AB3	5.25	0.1619
AB	AB2	5.25	0.1637
PA	PA1	5.25	0.1637
KP	KP2	5.25	0.1977
KP	KP4	5.25	0.2056
EF	EF6	5.25	0.2323
EF	EF5	5.25	0.2407
EF	EF4	5.25	0.2427
EC	EC3	5.25	0.2573
EC	EC1	5.25	0.2731
EC	EC2	5.25	0.2752
EC	EC6	5.25	0.2772
EC	EC4	5.25	0.283
EC	EC5	5.25	0.2895
SA	SA6	5.25	0.4687
SA	SA5	5.25	0.4834
SA	SA4	5.25	0.4951
SA	SA1	5.5	0
SA	SA2	5.5	0
SA	SA3	5.5	0
EF	EF3	5.5	0.1442
EF	EF2	5.5	0.1517
EF	EF1	5.5	0.1575
AB	AB4	5.5	0.16005
BC	BC4	5.5	0.16065
BC	BC6	5.5	0.16245
BC	BC1	5.5	0.1628
AB	AB5	5.5	0.16385
AB	AB6	5.5	0.16385
BC	BC3	5.5	0.1642
BC	BC5	5.5	0.16425
BC	BC2	5.5	0.1663
KP	KP1	5.5	0.1667
AB	AB1	5.5	0.1674
AB	AB3	5.5	0.1695
AB	AB2	5.5	0.1706
KP	KP3	5.5	0.1718
PA	PA3	5.5	0.1901
PA	PA4	5.5	0.19175
PA	PA6	5.5	0.19635
PA	PA2	5.5	0.1978
PA	PA5	5.5	0.20095
PA	PA1	5.5	0.2029
KP	KP2	5.5	0.24295
KP	KP4	5.5	0.24995
EC	EC3	5.5	0.2795
EC	EC1	5.5	0.287
EF	EF6	5.5	0.28805
EC	EC2	5.5	0.2903
EC	EC6	5.5	0.29475
EF	EF5	5.5	0.29605
EF	EF4	5.5	0.29805
EC	EC4	5.5	0.30145
EC	EC5	5.5	0.30655
SA	SA6	5.5	0.51725
SA	SA5	5.5	0.52935
SA	SA4	5.5	0.53925
SA	SA3	5.75	0.000599999
SA	SA2	5.75	0.0016
SA	SA1	5.75	0.0047
AB	AB4	5.75	0.16895
AB	AB6	5.75	0.17185
AB	AB5	5.75	0.17235
BC	BC6	5.75	0.17315
BC	BC4	5.75	0.17395
BC	BC5	5.75	0.17805
BC	BC3	5.75	0.1781
AB	AB1	5.75	0.1782
BC	BC1	5.75	0.1783
AB	AB3	5.75	0.1806
BC	BC2	5.75	0.181
AB	AB2	5.75	0.1812
EF	EF3	5.75	0.2015
EF	EF2	5.75	0.2098
KP	KP1	5.75	0.2162
KP	KP3	5.75	0.2208
EF	EF1	5.75	0.221
PA	PA3	5.75	0.2306
PA	PA4	5.75	0.23245
PA	PA6	5.75	0.23505
PA	PA2	5.75	0.2397
PA	PA5	5.75	0.24175
PA	PA1	5.75	0.2468
KP	KP2	5.75	0.27555
KP	KP4	5.75	0.28095
EC	EC3	5.75	0.2965
EC	EC1	5.75	0.3048
EC	EC2	5.75	0.3099
EC	EC6	5.75	0.31415
EC	EC4	5.75	0.32015
EC	EC5	5.75	0.32725
EF	EF6	5.75	0.33595
EF	EF4	5.75	0.34595
EF	EF5	5.75	0.34605
SA	SA6	5.75	0.55345
SA	SA5	5.75	0.56345
SA	SA4	5.75	0.57045
SA	SA3	6	0.011
SA	SA2	6	0.0135
SA	SA1	6	0.0184
AB	AB4	6	0.17865
AB	AB5	6	0.18015
AB	AB6	6	0.18145
BC	BC4	6	0.18725
BC	BC6	6	0.18725
AB	AB1	6	0.1884
BC	BC5	6	0.19055
AB	AB3	6	0.1911
BC	BC1	6	0.1921
BC	BC3	6	0.1921
AB	AB2	6	0.193
BC	BC2	6	0.198
KP	KP1	6	0.2595
EF	EF3	6	0.2642
KP	KP3	6	0.2643
EF	EF2	6	0.2718
PA	PA3	6	0.2718
PA	PA4	6	0.27645
PA	PA6	6	0.27655
EF	EF1	6	0.2794
PA	PA2	6	0.2819
PA	PA5	6	0.28225
PA	PA1	6	0.2853
KP	KP2	6	0.30185
KP	KP4	6	0.30655
EC	EC3	6	0.3176
EC	EC1	6	0.3281
EC	EC2	6	0.3297
EC	EC6	6	0.33235
EC	EC4	6	0.33905
EC	EC5	6	0.34715
EF	EF6	6	0.38015
EF	EF4	6	0.38825
EF	EF5	6	0.38915
SA	SA6	6	0.58415
SA	SA5	6	0.59075
SA	SA4	6	0.59245
SA	SA3	6.25	0.02325
SA	SA2	6.25	0.03025
SA	SA1	6.25	0.03725
AB	AB4	6.25	0.18975
AB	AB6	6.25	0.19135
AB	AB5	6.25	0.19255
AB	AB1	6.25	0.19595
AB	AB3	6.25	0.19835
AB	AB2	6.25	0.19935
BC	BC6	6.25	0.19985
BC	BC4	6.25	0.20085
BC	BC5	6.25	0.20415
BC	BC3	6.25	0.20635
BC	BC1	6.25	0.20665
BC	BC2	6.25	0.21015
KP	KP1	6.25	0.29035
KP	KP3	6.25	0.29445
PA	PA3	6.25	0.30355
PA	PA2	6.25	0.31435
PA	PA6	6.25	0.31515
EF	EF3	6.25	0.31725
PA	PA4	6.25	0.31745
PA	PA1	6.25	0.31845
PA	PA5	6.25	0.32045
KP	KP2	6.25	0.32325
EF	EF2	6.25	0.32545
KP	KP4	6.25	0.32595
EF	EF1	6.25	0.33035
EC	EC3	6.25	0.33565
EC	EC1	6.25	0.34495
EC	EC2	6.25	0.34835
EC	EC6	6.25	0.35105
EC	EC4	6.25	0.35515
EC	EC5	6.25	0.36325
EF	EF6	6.25	0.41535
EF	EF4	6.25	0.42305
EF	EF5	6.25	0.42635
SA	SA6	6.25	0.60555
SA	SA5	6.25	0.60835
SA	SA4	6.25	0.61035
SA	SA3	6.5	0.04585
SA	SA2	6.5	0.05575
SA	SA1	6.5	0.06275
AB	AB4	6.5	0.19765
AB	AB6	6.5	0.19955
AB	AB5	6.5	0.19995
AB	AB1	6.5	0.20415
AB	AB3	6.5	0.20805
AB	AB2	6.5	0.21005
BC	BC6	6.5	0.21365
BC	BC4	6.5	0.21415
BC	BC5	6.5	0.21845
BC	BC3	6.5	0.22125
BC	BC1	6.5	0.22205
BC	BC2	6.5	0.22975
KP	KP1	6.5	0.31715
KP	KP3	6.5	0.31995
PA	PA3	6.5	0.33675
KP	KP2	6.5	0.34065
KP	KP4	6.5	0.34265
PA	PA2	6.5	0.34795
PA	PA1	6.5	0.34825
PA	PA6	6.5	0.34895
PA	PA4	6.5	0.35065
EC	EC3	6.5	0.35455
PA	PA5	6.5	0.35535
EC	EC1	6.5	0.36125
EF	EF3	6.5	0.36395
EC	EC2	6.5	0.36495
EC	EC6	6.5	0.36765
EC	EC4	6.5	0.37035
EF	EF2	6.5	0.37465
EF	EF1	6.5	0.37815
EC	EC5	6.5	0.37835
EF	EF6	6.5	0.44525
EF	EF4	6.5	0.45085
EF	EF5	6.5	0.45485
SA	SA6	6.5	0.61995
SA	SA5	6.5	0.62195
SA	SA4	6.5	0.62375
SA	SA3	6.75	0.0742
SA	SA2	6.75	0.0872
SA	SA1	6.75	0.1014
AB	AB4	6.75	0.20595
AB	AB5	6.75	0.21025
AB	AB6	6.75	0.21055
AB	AB1	6.75	0.214
AB	AB3	6.75	0.2149
AB	AB2	6.75	0.2184
BC	BC4	6.75	0.22875
BC	BC6	6.75	0.22985
BC	BC5	6.75	0.23405
BC	BC1	6.75	0.2364
BC	BC3	6.75	0.2369
BC	BC2	6.75	0.2457
KP	KP1	6.75	0.3359
KP	KP3	6.75	0.3403
KP	KP2	6.75	0.35225
KP	KP4	6.75	0.35415
PA	PA3	6.75	0.3686
EC	EC3	6.75	0.3696
EC	EC1	6.75	0.3745
EC	EC6	6.75	0.38075
EC	EC2	6.75	0.3814
PA	PA1	6.75	0.3822
PA	PA2	6.75	0.3826
PA	PA6	6.75	0.38295
EC	EC4	6.75	0.38315
PA	PA4	6.75	0.38475
PA	PA5	6.75	0.39035
EC	EC5	6.75	0.39165
EF	EF3	6.75	0.4036
EF	EF1	6.75	0.413
EF	EF2	6.75	0.4143
EF	EF4	6.75	0.45455
EF	EF6	6.75	0.45725
EF	EF5	6.75	0.46205
SA	SA6	6.75	0.63315
SA	SA4	6.75	0.63325
SA	SA5	6.75	0.63445
SA	SA3	7	0.11745
SA	SA2	7	0.13285
SA	SA1	7	0.15165
AB	AB4	7	0.2149
AB	AB6	7	0.2172
AB	AB5	7	0.2178
AB	AB1	7	0.22455
AB	AB3	7	0.22645
AB	AB2	7	0.22975
BC	BC6	7	0.2429
BC	BC4	7	0.2446
BC	BC5	7	0.2509
BC	BC3	7	0.25195
BC	BC1	7	0.25455
BC	BC2	7	0.26175
KP	KP1	7	0.35435
KP	KP3	7	0.35685
KP	KP2	7	0.3619
KP	KP4	7	0.364
EC	EC3	7	0.38605
EC	EC1	7	0.39045
EC	EC6	7	0.3932
EC	EC4	7	0.396
EC	EC2	7	0.39645
EC	EC5	7	0.403
PA	PA3	7	0.41345
PA	PA4	7	0.4233
PA	PA1	7	0.42645
PA	PA6	7	0.4276
PA	PA2	7	0.42765
PA	PA5	7	0.436
EF	EF3	7	0.43685
EF	EF1	7	0.44715
EF	EF2	7	0.44965
EF	EF4	7	0.4626
EF	EF6	7	0.463
EF	EF5	7	0.469
SA	SA4	7	0.6397
SA	SA5	7	0.6433
SA	SA6	7	0.6433
SA	SA3	7.25	0.16715
SA	SA2	7.25	0.19065
SA	SA1	7.25	0.21505
AB	AB4	7.25	0.2243
AB	AB6	7.25	0.2253
AB	AB5	7.25	0.2266
AB	AB1	7.25	0.23385
AB	AB3	7.25	0.23445
AB	AB2	7.25	0.23765
BC	BC6	7.25	0.2587
BC	BC4	7.25	0.2601
BC	BC5	7.25	0.2662
BC	BC3	7.25	0.26895
BC	BC1	7.25	0.26925
BC	BC2	7.25	0.27735
KP	KP1	7.25	0.36675
KP	KP3	7.25	0.36875
KP	KP2	7.25	0.3721
KP	KP4	7.25	0.3727
EC	EC3	7.25	0.39705
EC	EC1	7.25	0.39965
EC	EC6	7.25	0.4027
EC	EC4	7.25	0.4056
EC	EC2	7.25	0.40785
EC	EC5	7.25	0.4139
EF	EF1	7.25	0.45775
EF	EF3	7.25	0.45945
PA	PA3	7.25	0.46125
EF	EF2	7.25	0.46695
EF	EF4	7.25	0.467
EF	EF6	7.25	0.4684
PA	PA4	7.25	0.4726
EF	EF5	7.25	0.4739
PA	PA1	7.25	0.47405
PA	PA2	7.25	0.47785
PA	PA6	7.25	0.4789
PA	PA5	7.25	0.4892
SA	SA4	7.25	0.6473
SA	SA5	7.25	0.6517
SA	SA6	7.25	0.6517
SA	SA3	7.5	0.23055
AB	AB4	7.5	0.232
AB	AB6	7.5	0.2357
AB	AB5	7.5	0.237
AB	AB1	7.5	0.24185
AB	AB3	7.5	0.24345
AB	AB2	7.5	0.24835
SA	SA2	7.5	0.25985
BC	BC6	7.5	0.2758
BC	BC4	7.5	0.2773
BC	BC5	7.5	0.2832
BC	BC3	7.5	0.28415
BC	BC1	7.5	0.28915
SA	SA1	7.5	0.28985
BC	BC2	7.5	0.29695
KP	KP1	7.5	0.37915
KP	KP2	7.5	0.3811
KP	KP4	7.5	0.3827
KP	KP3	7.5	0.38295
EC	EC3	7.5	0.40835
EC	EC1	7.5	0.41305
EC	EC6	7.5	0.4138
EC	EC4	7.5	0.4178
EC	EC2	7.5	0.42035
EC	EC5	7.5	0.426
EF	EF3	7.5	0.46055
EF	EF1	7.5	0.46495
EF	EF2	7.5	0.47015
EF	EF4	7.5	0.4707
EF	EF6	7.5	0.4717
EF	EF5	7.5	0.4758
PA	PA3	7.5	0.51705
PA	PA4	7.5	0.5239
PA	PA1	7.5	0.52715
PA	PA2	7.5	0.53125
PA	PA6	7.5	0.5343
PA	PA5	7.5	0.5431
SA	SA4	7.5	0.6556
SA	SA5	7.5	0.6609
SA	SA6	7.5	0.6613
AB	AB4	7.75	0.2397
AB	AB6	7.75	0.2426
AB	AB5	7.75	0.2446
AB	AB1	7.75	0.2496
AB	AB3	7.75	0.2522
AB	AB2	7.75	0.2556
BC	BC6	7.75	0.2916
BC	BC4	7.75	0.2929
BC	BC5	7.75	0.2997
BC	BC3	7.75	0.3018
SA	SA3	7.75	0.303
BC	BC1	7.75	0.3054
BC	BC2	7.75	0.3125
SA	SA2	7.75	0.3361
SA	SA1	7.75	0.373
KP	KP2	7.75	0.3871
KP	KP4	7.75	0.39
KP	KP1	7.75	0.3924
KP	KP3	7.75	0.3927
EC	EC3	7.75	0.417
EC	EC1	7.75	0.4217
EC	EC6	7.75	0.4234
EC	EC4	7.75	0.4258
EC	EC2	7.75	0.4282
EC	EC5	7.75	0.4333
EF	EF3	7.75	0.4685
EF	EF1	7.75	0.4714
EF	EF4	7.75	0.4722
EF	EF6	7.75	0.4736
EF	EF2	7.75	0.476
EF	EF5	7.75	0.4766
PA	PA3	7.75	0.5709
PA	PA4	7.75	0.5756
PA	PA1	7.75	0.5761
PA	PA2	7.75	0.5848
PA	PA6	7.75	0.5892
PA	PA5	7.75	0.5969
SA	SA4	7.75	0.663
SA	SA5	7.75	0.6689
SA	SA6	7.75	0.6701
AB	AB4	8	0.2479
AB	AB6	8	0.2497
AB	AB5	8	0.2526
AB	AB1	8	0.25635
AB	AB3	8	0.26005
AB	AB2	8	0.26405
BC	BC6	8	0.3074
BC	BC4	8	0.3093
BC	BC5	8	0.3157
BC	BC3	8	0.31895
BC	BC1	8	0.32155
BC	BC2	8	0.32825
SA	SA3	8	0.38485
KP	KP2	8	0.3922
KP	KP4	8	0.3971
KP	KP1	8	0.40045
KP	KP3	8	0.40365
SA	SA2	8	0.42025
EC	EC3	8	0.42465
EC	EC1	8	0.42765
EC	EC6	8	0.4295
EC	EC4	8	0.431
EC	EC2	8	0.43355
EC	EC5	8	0.4387
SA	SA1	8	0.44905
EF	EF3	8	0.47195
EF	EF4	8	0.4721
EF	EF6	8	0.4736
EF	EF1	8	0.47415
EF	EF5	8	0.4772
EF	EF2	8	0.47955
PA	PA1	8	0.62115
PA	PA3	8	0.62175
PA	PA4	8	0.6253
PA	PA2	8	0.63395
PA	PA6	8	0.6406
PA	PA5	8	0.6498
SA	SA4	8	0.6686
SA	SA5	8	0.676
SA	SA6	8	0.6766
AB	AB4	8.25	0.25465
AB	AB6	8.25	0.25665
AB	AB5	8.25	0.26045
AB	AB1	8.25	0.268
AB	AB3	8.25	0.2702
AB	AB2	8.25	0.2734
BC	BC6	8.25	0.32245
BC	BC4	8.25	0.32385
BC	BC5	8.25	0.33125
BC	BC3	8.25	0.3358
BC	BC1	8.25	0.3362
BC	BC2	8.25	0.3476
KP	KP2	8.25	0.39815
KP	KP4	8.25	0.40085
KP	KP1	8.25	0.4114
KP	KP3	8.25	0.4146
EC	EC3	8.25	0.4318
EC	EC6	8.25	0.43495
EC	EC1	8.25	0.4378
EC	EC4	8.25	0.43785
EC	EC2	8.25	0.4439
EC	EC5	8.25	0.44715
SA	SA3	8.25	0.4556
EF	EF4	8.25	0.47165
EF	EF6	8.25	0.47275
SA	SA2	8.25	0.4743
EF	EF5	8.25	0.47665
EF	EF1	8.25	0.4771
EF	EF3	8.25	0.4773
EF	EF2	8.25	0.4824
SA	SA1	8.25	0.4947
PA	PA1	8.25	0.6676
PA	PA3	8.25	0.671
PA	PA4	8.25	0.67305
SA	SA4	8.25	0.67525
PA	PA2	8.25	0.6797
SA	SA5	8.25	0.68205
SA	SA6	8.25	0.68435
PA	PA6	8.25	0.69175
PA	PA5	8.25	0.69745
AB	AB4	8.5	0.2643
AB	AB6	8.5	0.267
AB	AB5	8.5	0.2699
AB	AB1	8.5	0.2753
AB	AB3	8.5	0.278
AB	AB2	8.5	0.2823
BC	BC6	8.5	0.3417
BC	BC4	8.5	0.3423
BC	BC5	8.5	0.351
BC	BC3	8.5	0.3526
BC	BC1	8.5	0.3548
BC	BC2	8.5	0.368
KP	KP2	8.5	0.4068
KP	KP4	8.5	0.4093
KP	KP1	8.5	0.4207
KP	KP3	8.5	0.4247
EC	EC3	8.5	0.442
EC	EC6	8.5	0.4453
EC	EC1	8.5	0.4482
EC	EC4	8.5	0.4493
EC	EC2	8.5	0.4517
EC	EC5	8.5	0.4571
EF	EF4	8.5	0.4707
EF	EF6	8.5	0.4728
EF	EF3	8.5	0.4756
EF	EF5	8.5	0.4766
EF	EF1	8.5	0.4786
EF	EF2	8.5	0.4841
SA	SA3	8.5	0.4993
SA	SA2	8.5	0.5191
SA	SA1	8.5	0.5338
SA	SA4	8.5	0.6837
SA	SA5	8.5	0.6905
SA	SA6	8.5	0.692
PA	PA1	8.5	0.7075
PA	PA4	8.5	0.7164
PA	PA3	8.5	0.7169
PA	PA2	8.5	0.7269
PA	PA6	8.5	0.7406
PA	PA5	8.5	0.743
AB	AB4	8.75	0.2716
AB	AB6	8.75	0.2748
AB	AB5	8.75	0.2761
AB	AB1	8.75	0.2847
AB	AB3	8.75	0.2864
AB	AB2	8.75	0.2905
BC	BC6	8.75	0.3574
BC	BC4	8.75	0.3595
BC	BC5	8.75	0.3695
BC	BC3	8.75	0.3705
BC	BC1	8.75	0.3721
BC	BC2	8.75	0.3823
KP	KP2	8.75	0.4101
KP	KP4	8.75	0.4146
KP	KP1	8.75	0.4317
KP	KP3	8.75	0.4333
EC	EC3	8.75	0.4517
EC	EC6	8.75	0.4547
EC	EC1	8.75	0.4553
EC	EC4	8.75	0.4577
EC	EC2	8.75	0.4618
EC	EC5	8.75	0.4646
EF	EF4	8.75	0.4698
EF	EF6	8.75	0.4711
EF	EF5	8.75	0.4751
EF	EF3	8.75	0.477
EF	EF1	8.75	0.4796
EF	EF2	8.75	0.4847
SA	SA3	8.75	0.5361
SA	SA2	8.75	0.5518
SA	SA1	8.75	0.5627
SA	SA4	8.75	0.6903
SA	SA5	8.75	0.6978
SA	SA6	8.75	0.6997
PA	PA1	8.75	0.7442
PA	PA4	8.75	0.7545
PA	PA3	8.75	0.7592
PA	PA2	8.75	0.7674
PA	PA5	8.75	0.782
PA	PA6	8.75	0.7838
AB	AB4	9	0.2805
AB	AB6	9	0.2824
AB	AB5	9	0.2865
AB	AB1	9	0.2917
AB	AB3	9	0.2941
AB	AB2	9	0.299
BC	BC6	9	0.3744
BC	BC4	9	0.3768
BC	BC3	9	0.3854
BC	BC5	9	0.3855
BC	BC1	9	0.389
BC	BC2	9	0.3985
KP	KP2	9	0.4182
KP	KP4	9	0.4229
KP	KP1	9	0.4407
KP	KP3	9	0.4451
EC	EC3	9	0.462
EC	EC1	9	0.4641
EC	EC6	9	0.4668
EC	EC4	9	0.4676
EC	EC2	9	0.4708
EF	EF4	9	0.4716
EF	EF6	9	0.4727
EF	EF5	9	0.475
EF	EF3	9	0.4751
EC	EC5	9	0.4753
EF	EF1	9	0.4771
EF	EF2	9	0.4822
SA	SA3	9	0.5617
SA	SA2	9	0.5712
SA	SA1	9	0.58
SA	SA4	9	0.695
SA	SA5	9	0.7036
SA	SA6	9	0.7061
PA	PA1	9	0.7801
PA	PA4	9	0.7904
PA	PA3	9	0.7946
PA	PA2	9	0.8024
PA	PA5	9	0.8192
PA	PA6	9	0.8227
AB	AB4	9.25	0.29075
AB	AB6	9.25	0.29155
AB	AB5	9.25	0.29645
AB	AB3	9.25	0.2994
AB	AB1	9.25	0.2995
AB	AB2	9.25	0.3042
BC	BC6	9.25	0.39155
BC	BC4	9.25	0.39375
BC	BC3	9.25	0.4003
BC	BC5	9.25	0.40225
BC	BC1	9.25	0.4043
BC	BC2	9.25	0.4135
KP	KP2	9.25	0.42445
KP	KP4	9.25	0.42755
KP	KP1	9.25	0.4459
KP	KP3	9.25	0.4515
EF	EF6	9.25	0.47135
EF	EF4	9.25	0.47175
EF	EF3	9.25	0.4726
EF	EF1	9.25	0.474
EC	EC3	9.25	0.4745
EC	EC1	9.25	0.4758
EF	EF5	9.25	0.47595
EC	EC4	9.25	0.47965
EC	EC6	9.25	0.47985
EF	EF2	9.25	0.481
EC	EC2	9.25	0.4821
EC	EC5	9.25	0.48745
SA	SA3	9.25	0.5791
SA	SA2	9.25	0.5855
SA	SA1	9.25	0.5943
SA	SA4	9.25	0.70075
SA	SA5	9.25	0.70875
SA	SA6	9.25	0.71445
PA	PA1	9.25	0.8096
PA	PA4	9.25	0.82245
PA	PA3	9.25	0.8255
PA	PA2	9.25	0.8315
PA	PA5	9.25	0.85415
PA	PA6	9.25	0.85815
AB	AB4	9.5	0.2972
AB	AB6	9.5	0.3
AB	AB5	9.5	0.303
AB	AB1	9.5	0.3067
AB	AB3	9.5	0.3085
AB	AB2	9.5	0.3134
BC	BC6	9.5	0.4088
BC	BC4	9.5	0.4122
BC	BC3	9.5	0.4164
BC	BC1	9.5	0.4177
BC	BC5	9.5	0.4209
KP	KP2	9.5	0.4298
BC	BC2	9.5	0.4308
KP	KP4	9.5	0.433
KP	KP1	9.5	0.4525
KP	KP3	9.5	0.4587
EF	EF4	9.5	0.4698
EF	EF3	9.5	0.4704
EF	EF6	9.5	0.471
EF	EF1	9.5	0.4721
EF	EF5	9.5	0.4753
EF	EF2	9.5	0.4798
EC	EC3	9.5	0.4847
EC	EC1	9.5	0.4861
EC	EC6	9.5	0.4884
EC	EC4	9.5	0.4909
EC	EC2	9.5	0.4942
EC	EC5	9.5	0.4985
SA	SA3	9.5	0.5949
SA	SA2	9.5	0.6
SA	SA1	9.5	0.6065
SA	SA4	9.5	0.7036
SA	SA5	9.5	0.7121
SA	SA6	9.5	0.719
PA	PA1	9.5	0.8378
PA	PA4	9.5	0.8489
PA	PA3	9.5	0.8548
PA	PA2	9.5	0.8629
PA	PA5	9.5	0.8811
PA	PA6	9.5	0.8867
AB	AB4	9.75	0.3049
AB	AB6	9.75	0.3064
AB	AB5	9.75	0.3099
AB	AB1	9.75	0.3147
AB	AB3	9.75	0.3195
AB	AB2	9.75	0.3211
BC	BC6	9.75	0.4254
BC	BC4	9.75	0.4264
KP	KP2	9.75	0.4316
BC	BC3	9.75	0.4337
BC	BC1	9.75	0.4346
KP	KP4	9.75	0.4368
BC	BC5	9.75	0.437
BC	BC2	9.75	0.4472
KP	KP1	9.75	0.4601
KP	KP3	9.75	0.4665
EF	EF4	9.75	0.4685
EF	EF6	9.75	0.469
EF	EF3	9.75	0.4707
EF	EF1	9.75	0.4716
EF	EF5	9.75	0.4728
EF	EF2	9.75	0.4769
EC	EC3	9.75	0.4911
EC	EC6	9.75	0.4953
EC	EC1	9.75	0.4962
EC	EC4	9.75	0.499
EC	EC2	9.75	0.5016
EC	EC5	9.75	0.5054
SA	SA3	9.75	0.6096
SA	SA2	9.75	0.6111
SA	SA1	9.75	0.6168
SA	SA4	9.75	0.7035
SA	SA5	9.75	0.7124
SA	SA6	9.75	0.7184
PA	PA1	9.75	0.8659
PA	PA4	9.75	0.8711
PA	PA3	9.75	0.8826
PA	PA2	9.75	0.8898
PA	PA5	9.75	0.9052
PA	PA6	9.75	0.9123
AB	AB4	10	0.31355
AB	AB6	10	0.31575
AB	AB5	10	0.31855
AB	AB1	10	0.3216
AB	AB3	10	0.3244
AB	AB2	10	0.329
KP	KP2	10	0.43065
KP	KP4	10	0.43585
BC	BC6	10	0.44235
BC	BC4	10	0.44325
BC	BC3	10	0.4473
BC	BC1	10	0.4505
BC	BC5	10	0.45255
KP	KP1	10	0.4608
KP	KP3	10	0.4632
BC	BC2	10	0.4634
EF	EF3	10	0.4672
EF	EF4	10	0.46765
EF	EF6	10	0.46795
EF	EF1	10	0.4722
EF	EF5	10	0.47355
EF	EF2	10	0.4744
EC	EC3	10	0.4989
EC	EC1	10	0.5018
EC	EC6	10	0.50365
EC	EC4	10	0.50645
EC	EC2	10	0.5078
EC	EC5	10	0.51385
SA	SA3	10	0.6186
SA	SA2	10	0.6202
SA	SA1	10	0.6245
SA	SA4	10	0.70045
SA	SA5	10	0.71005
SA	SA6	10	0.71825
PA	PA1	10	0.8873
PA	PA4	10	0.89375
PA	PA3	10	0.9076
PA	PA2	10	0.914
PA	PA5	10	0.92815
PA	PA6	10	0.93645
AB	AB4	10.25	0.3218
AB	AB6	10.25	0.3241
AB	AB5	10.25	0.3277
AB	AB1	10.25	0.3319
AB	AB3	10.25	0.3336
AB	AB2	10.25	0.3384
KP	KP2	10.25	0.4302
KP	KP4	10.25	0.4337
KP	KP1	10.25	0.4561
BC	BC6	10.25	0.4578
BC	BC4	10.25	0.4622
BC	BC3	10.25	0.4636
KP	KP3	10.25	0.4639
BC	BC1	10.25	0.4658
EF	EF4	10.25	0.467
EF	EF6	10.25	0.4671
EF	EF1	10.25	0.4681
EF	EF3	10.25	0.4681
BC	BC5	10.25	0.4698
EF	EF5	10.25	0.4732
EF	EF2	10.25	0.4749
BC	BC2	10.25	0.4792
EC	EC3	10.25	0.5062
EC	EC1	10.25	0.5106
EC	EC6	10.25	0.5131
EC	EC4	10.25	0.5149
EC	EC2	10.25	0.5167
EC	EC5	10.25	0.5229
SA	SA3	10.25	0.63
SA	SA2	10.25	0.6302
SA	SA1	10.25	0.6328
SA	SA4	10.25	0.6987
SA	SA5	10.25	0.7072
SA	SA6	10.25	0.715
PA	PA1	10.25	0.9116
PA	PA4	10.25	0.9171
PA	PA3	10.25	0.9317
PA	PA2	10.25	0.9362
PA	PA5	10.25	0.9465
PA	PA6	10.25	0.9549
AB	AB4	10.5	0.32825
AB	AB6	10.5	0.33065
AB	AB5	10.5	0.33395
AB	AB1	10.5	0.3394
AB	AB3	10.5	0.3408
AB	AB2	10.5	0.3467
KP	KP2	10.5	0.42715
KP	KP4	10.5	0.43175
KP	KP1	10.5	0.4556
KP	KP3	10.5	0.4639
EF	EF6	10.5	0.46575
EF	EF3	10.5	0.4659
EF	EF4	10.5	0.46605
EF	EF1	10.5	0.4688
EF	EF5	10.5	0.46925
EF	EF2	10.5	0.473
BC	BC6	10.5	0.47395
BC	BC4	10.5	0.47615
BC	BC3	10.5	0.4809
BC	BC1	10.5	0.4811
BC	BC5	10.5	0.48715
BC	BC2	10.5	0.4933
EC	EC3	10.5	0.5136
EC	EC6	10.5	0.51835
EC	EC1	10.5	0.5189
EC	EC4	10.5	0.52165
EC	EC2	10.5	0.524
EC	EC5	10.5	0.52905
SA	SA3	10.5	0.6393
SA	SA2	10.5	0.6414
SA	SA1	10.5	0.6416
SA	SA4	10.5	0.69205
SA	SA5	10.5	0.70215
SA	SA6	10.5	0.70935
PA	PA1	10.5	0.9301
PA	PA4	10.5	0.93545
PA	PA3	10.5	0.9514
PA	PA2	10.5	0.9552
PA	PA5	10.5	0.96645
PA	PA6	10.5	0.97215
AB	AB4	10.75	0.33665
AB	AB6	10.75	0.33875
AB	AB5	10.75	0.34335
AB	AB1	10.75	0.3477
AB	AB3	10.75	0.349
AB	AB2	10.75	0.3562
KP	KP2	10.75	0.42605
KP	KP4	10.75	0.43245
KP	KP1	10.75	0.4574
KP	KP3	10.75	0.4625
EF	EF3	10.75	0.463
EF	EF1	10.75	0.4646
EF	EF6	10.75	0.46515
EF	EF4	10.75	0.46625
EF	EF5	10.75	0.47015
EF	EF2	10.75	0.4708
BC	BC6	10.75	0.48875
BC	BC4	10.75	0.49115
BC	BC3	10.75	0.4938
BC	BC1	10.75	0.4959
BC	BC5	10.75	0.50375
BC	BC2	10.75	0.5089
EC	EC3	10.75	0.5219
EC	EC6	10.75	0.52545
EC	EC1	10.75	0.5255
EC	EC4	10.75	0.52795
EC	EC2	10.75	0.5313
EC	EC5	10.75	0.53405
SA	SA3	10.75	0.6481
SA	SA1	10.75	0.6506
SA	SA2	10.75	0.6507
SA	SA4	10.75	0.68815
SA	SA5	10.75	0.69805
SA	SA6	10.75	0.70505
PA	PA1	10.75	0.9461
PA	PA4	10.75	0.94875
PA	PA3	10.75	0.9713
PA	PA2	10.75	0.9752
PA	PA5	10.75	0.98525
PA	PA6	10.75	0.99045
AB	AB4	11	0.3465
AB	AB6	11	0.3493
AB	AB5	11	0.3513
AB	AB1	11	0.3566
AB	AB3	11	0.3584
AB	AB2	11	0.363
KP	KP2	11	0.4289
KP	KP4	11	0.4329
KP	KP1	11	0.457
EF	EF3	11	0.4619
KP	KP3	11	0.4619
EF	EF6	11	0.4638
EF	EF1	11	0.4643
EF	EF4	11	0.4656
EF	EF2	11	0.4683
EF	EF5	11	0.4705
BC	BC6	11	0.5047
BC	BC4	11	0.5075
BC	BC3	11	0.5092
BC	BC1	11	0.5112
BC	BC5	11	0.5175
BC	BC2	11	0.522
EC	EC3	11	0.5281
EC	EC1	11	0.5327
EC	EC6	11	0.533
EC	EC4	11	0.5348
EC	EC2	11	0.5379
EC	EC5	11	0.5413
SA	SA3	11	0.6564
SA	SA1	11	0.6573
SA	SA2	11	0.6589
SA	SA4	11	0.6837
SA	SA5	11	0.6923
SA	SA6	11	0.6998
PA	PA4	11	0.9615
PA	PA1	11	0.9647
PA	PA3	11	0.9889
PA	PA2	11	0.9943
PA	PA5	11	1.0009
PA	PA6	11	1.0078
AB	AB4	11.25	0.3535
AB	AB6	11.25	0.3556
AB	AB5	11.25	0.3592
AB	AB1	11.25	0.36315
AB	AB3	11.25	0.36395
AB	AB2	11.25	0.37115
KP	KP2	11.25	0.4257
KP	KP4	11.25	0.432
KP	KP1	11.25	0.45585
EF	EF3	11.25	0.45885
KP	KP3	11.25	0.46205
EF	EF6	11.25	0.4628
EF	EF1	11.25	0.46295
EF	EF4	11.25	0.463
EF	EF5	11.25	0.4669
EF	EF2	11.25	0.46785
BC	BC6	11.25	0.5195
BC	BC4	11.25	0.5223
BC	BC3	11.25	0.52285
BC	BC1	11.25	0.52305
BC	BC5	11.25	0.5333
EC	EC3	11.25	0.53385
BC	BC2	11.25	0.53635
EC	EC1	11.25	0.53815
EC	EC6	11.25	0.5392
EC	EC4	11.25	0.5415
EC	EC2	11.25	0.54385
EC	EC5	11.25	0.5478
SA	SA3	11.25	0.66355
SA	SA1	11.25	0.66445
SA	SA2	11.25	0.66465
SA	SA4	11.25	0.6794
SA	SA5	11.25	0.6897
SA	SA6	11.25	0.6956
PA	PA4	11.25	0.9749
PA	PA1	11.25	0.98195
PA	PA3	11.25	1.00405
PA	PA2	11.25	1.01025
PA	PA5	11.25	1.0143
PA	PA6	11.25	1.021
AB	AB4	11.5	0.36145
AB	AB6	11.5	0.36365
AB	AB5	11.5	0.36795
AB	AB3	11.5	0.3731
AB	AB1	11.5	0.3742
AB	AB2	11.5	0.3807
KP	KP2	11.5	0.42675
KP	KP4	11.5	0.43365
KP	KP1	11.5	0.4574
EF	EF3	11.5	0.4602
EF	EF6	11.5	0.46025
EF	EF4	11.5	0.46145
EF	EF1	11.5	0.4618
EF	EF2	11.5	0.4646
EF	EF5	11.5	0.46545
KP	KP3	11.5	0.4662
BC	BC6	11.5	0.53355
BC	BC4	11.5	0.53565
BC	BC3	11.5	0.5361
BC	BC1	11.5	0.5384
EC	EC3	11.5	0.5405
EC	EC1	11.5	0.5437
EC	EC6	11.5	0.54465
EC	EC4	11.5	0.54635
BC	BC5	11.5	0.54725
BC	BC2	11.5	0.5491
EC	EC2	11.5	0.5504
EC	EC5	11.5	0.55365
SA	SA3	11.5	0.6725
SA	SA1	11.5	0.673
SA	SA2	11.5	0.675
SA	SA4	11.5	0.67575
SA	SA5	11.5	0.68555
SA	SA6	11.5	0.69005
PA	PA4	11.5	0.98735
PA	PA1	11.5	0.9975
PA	PA3	11.5	1.0213
PA	PA2	11.5	1.0278
PA	PA5	11.5	1.02975
PA	PA6	11.5	1.03065
AB	AB4	11.75	0.36975
AB	AB6	11.75	0.37125
AB	AB5	11.75	0.37765
AB	AB1	11.75	0.37875
AB	AB3	11.75	0.38225
AB	AB2	11.75	0.38655
KP	KP2	11.75	0.42795
KP	KP4	11.75	0.43185
EF	EF3	11.75	0.45435
KP	KP1	11.75	0.45675
EF	EF1	11.75	0.45805
EF	EF4	11.75	0.45915
EF	EF6	11.75	0.45995
EF	EF2	11.75	0.46245
KP	KP3	11.75	0.46335
EF	EF5	11.75	0.46355
EC	EC3	11.75	0.54505
BC	BC6	11.75	0.54655
BC	BC3	11.75	0.54805
EC	EC1	11.75	0.54815
BC	BC1	11.75	0.54835
BC	BC4	11.75	0.54935
EC	EC6	11.75	0.54955
EC	EC4	11.75	0.55055
EC	EC2	11.75	0.55375
BC	BC5	11.75	0.55825
EC	EC5	11.75	0.55975
BC	BC2	11.75	0.56165
SA	SA4	11.75	0.67035
SA	SA3	11.75	0.67755
SA	SA1	11.75	0.67785
SA	SA5	11.75	0.68005
SA	SA2	11.75	0.68035
SA	SA6	11.75	0.68525
PA	PA1	11.75	1.00085
PA	PA4	11.75	1.00155
PA	PA3	11.75	1.03165
PA	PA5	11.75	1.04125
PA	PA2	11.75	1.04455
PA	PA6	11.75	1.04475
AB	AB4	12	0.3799
AB	AB6	12	0.3808
AB	AB5	12	0.3859
AB	AB1	12	0.3876
AB	AB3	12	0.3908
AB	AB2	12	0.397
KP	KP2	12	0.4291
KP	KP4	12	0.4329
EF	EF3	12	0.4541
EF	EF1	12	0.4565
EF	EF6	12	0.4565
EF	EF4	12	0.4581
KP	KP1	12	0.4585
EF	EF5	12	0.4604
EF	EF2	12	0.4622
KP	KP3	12	0.4641
EC	EC1	12	0.5533
EC	EC3	12	0.5544
EC	EC6	12	0.5555
EC	EC4	12	0.5565
BC	BC6	12	0.5595
BC	BC3	12	0.5612
BC	BC1	12	0.5613
BC	BC4	12	0.5617
EC	EC2	12	0.5631
EC	EC5	12	0.5666
BC	BC5	12	0.5717
BC	BC2	12	0.5759
SA	SA4	12	0.669
SA	SA5	12	0.6776
SA	SA6	12	0.6832
SA	SA1	12	0.6852
SA	SA3	12	0.6861
SA	SA2	12	0.6878
PA	PA4	12	1.0073
PA	PA1	12	1.0157
PA	PA3	12	1.0458
PA	PA5	12	1.0502
PA	PA6	12	1.0505
PA	PA2	12	1.0587
AB	AB4	12.25	0.3862
AB	AB6	12.25	0.3908
AB	AB5	12.25	0.3928
AB	AB1	12.25	0.3954
AB	AB3	12.25	0.398
AB	AB2	12.25	0.4041
KP	KP2	12.25	0.4275
KP	KP4	12.25	0.4332
EF	EF3	12.25	0.4515
EF	EF6	12.25	0.4529
EF	EF4	12.25	0.4542
EF	EF1	12.25	0.4555
EF	EF5	12.25	0.4572
KP	KP1	12.25	0.4585
EF	EF2	12.25	0.4592
KP	KP3	12.25	0.4668
EC	EC3	12.25	0.5582
EC	EC1	12.25	0.5588
EC	EC6	12.25	0.562
EC	EC4	12.25	0.5623
EC	EC2	12.25	0.5672
EC	EC5	12.25	0.5717
BC	BC6	12.25	0.573
BC	BC3	12.25	0.5739
BC	BC1	12.25	0.5742
BC	BC4	12.25	0.5753
BC	BC5	12.25	0.5871
BC	BC2	12.25	0.5873
SA	SA4	12.25	0.6648
SA	SA5	12.25	0.6739
SA	SA6	12.25	0.6798
SA	SA1	12.25	0.69
SA	SA2	12.25	0.6936
SA	SA3	12.25	0.6938
PA	PA4	12.25	1.0161
PA	PA1	12.25	1.0231
PA	PA3	12.25	1.0513
PA	PA5	12.25	1.0514
PA	PA6	12.25	1.0516
[truncated: 1,241 more rows]
