# Supplementary material for: Interactions between Pseudomonas aeruginosa and six opportunistic pathogens cover a broad spectrum from mutualism to antagonism
Source: Environ Microbiol Rep. 2024 Oct 2;16(5):e70015. doi: 10.1111/1758-2229.70015 (PMC11445780; doi:10.1111/1758-2229.70015)
Supplement: Supplementary file 2 — Data S2. Tables. [file EMI4-16-e70015-s004.xlsx]

## Sheet: Overview
This file contains all the Supplementary Tables presented in the paper entitled "Interactions between Pseudomonas aeruginosa and six opportunistic pathogens cover a broad spectrum from mutualism to antagonism"
Table S1:	Statistics from the two-way ANOVAs and the TukeyHSD post hoc tests performed on the fitness calculated using the log10-transformed maximum growth rate (Figure S1A).
Table S2:	Statistics from the two-way ANOVAs and the TukeyHSD post hoc tests performed on the fitness calculated using the log10-transformed area under the curve (Figure 4).
Table S3:	Statistics from the Welch's two sample t-tests performed on the directionality in co- vs monocultures and correction for multiple testing using the false discovery rate FDR (Figure 5).
Table S4:	Statistics from the Welch's two sample t-tests performed on the roundness at 10h in co- vs monocultures (Figure 6B).
Table S5:	Statistics from the Fisher's exact test for count data performed on the number of double layers in co- vs monocultures (Figure 7A).
Table S6:	Statistics from the Welch's Two Sample t-test performed on the area of the double layers in co- vs monocultures (Figure 7B). Significant results are highlighted in bold.
Table S7:	Statistics from the ANOVAs and the TukeyHSD post hoc tests performed on the fitness (calculated using the log10-transformed area under the curve), on the directionality (calculated between 2 and 7h), and on the roundness (calculated at 10h) in co- vs monocultures (Figure S2).
Table S8:	Statistics from the two-way ANOVAs and the TukeyHSD post hoc tests performed on the fitness calculated using the log10-transformed maximum growth rate (Figure S3).

## Sheet: Table S1
Table S1: Statistics from the two-way ANOVAs and the TukeyHSD post hoc tests performed
on the fitness calculated using the log10-transformed maximum growth rate (Figure S1A).
Significant results are highlighted in bold. PA: P. aeruginosa, AB: A. baumannii,
BC: B. cenocepacia, EC: E. coli, EF: E. faecium, KP: K. pneumoniae, SA: S. aureus.
* estimated p-adj when the test gave a value of 0
	Two-way ANOVA			TukeyHSD
	Factor	F value	p-value	Combinaison	p-adj
Cohabitant = AB	Species	0.005	0.943795	Cohabitant:co-Cohabitant:mono	0.417591
	Culture	7.7076	0.006252	PA:co-PA:mono	2.8e-06
	Day	72.2796	2.522e-14
	Species:Culture	22.633	4.825e-06
Cohabitant = BC	Species	30.363	4.235e-07	Cohabitant:co-Cohabitant:mono	0.865193
	Culture	14.695	0.0002506	PA:co-PA:mono	<0.00000004 *
	Day	17.694	6.725e-05
	Species:Culture	34.202	1.037e-07
Cohabitant = EC	Species	470.733	< 2.2e-16	Cohabitant:co-Cohabitant:mono	3.54e-05
	Culture	2.7493	0.09978	PA:co-PA:mono	2.5e-06
	Day	1.0987	0.29655
	Species:Culture	48.1402	1.855e-10
Cohabitant = EF	Species	45.7302	7.22e-10	Cohabitant:co-Cohabitant:mono	<0.00000004 *
	Culture	89.4443	7.987e-16	PA:co-PA:mono	<0.00000004 *
	Day	1.6726	0.1987
	Species:Culture	0.8362	0.3625
Cohabitant = KP	Species	186.023	< 2.2e-16	Cohabitant:co-Cohabitant:mono	0.637387
	Culture	27.06	4.237e-06	PA:co-PA:mono	<0.00000004 *
	Day	1.975	0.1665
	Species:Culture	31.773	9.505e-07
Cohabitant = SA	Species	14.0298	0.0002906	Cohabitant:co-Cohabitant:mono	0.0019557
	Culture	3.2032	0.0762988	PA:co-PA:mono	0.826247
	Day	0.0677	0.795254
	Species:Culture	11.3251	0.0010595

## Sheet: Table S2
Table S2: Statistics from the two-way ANOVAs and the TukeyHSD post hoc tests performed
on the fitness calculated using the log10-transformed area under the curve (Figure 4).
Significant results are highlighted in bold. PA: P. aeruginosa, AB: A. baumannii,
BC: B. cenocepacia, EC: E. coli, EF: E. faecium, KP: K. pneumoniae, SA: S. aureus.
* estimated p-adj when the test gave a value of 0
	Two-way ANOVA			TukeyHSD
	Factor	F value	p-value	Combinaison	p-adj
Cohabitant = AB	Species	63.5332	4.999e-13	Cohabitant:co-Cohabitant:mono	0.891315
	Culture	2.8472	0.09376	PA:co-PA:mono	0.0164419
	Day	81.3389	1.304e-15
	Species:Culture	6.6934	0.0107
Cohabitant = BC	Species	124.161	< 2.2e-16	Cohabitant:co-Cohabitant:mono	0.998092
	Culture	19.614	2.973e-05	PA:co-PA:mono	<0.00000004 *
	Day	34.439	9.525e-08
	Species:Culture	31.634	2.643e-07
Cohabitant = EC	Species	398.711	< 2.2e-16	Cohabitant:co-Cohabitant:mono	2.24e-05
	Culture	10.34	0.001654	PA:co-PA:mono	<0.00000004 *
	Day	0.5167	0.473584
	Species:Culture	66.6384	2.882e-13
Cohabitant = EF	Species	76.6758	3.079e-14	Cohabitant:co-Cohabitant:mono	1.2e-06
	Culture	42.1588	2.64e-09	PA:co-PA:mono	0.001362
	Day	4.7255	0.0319
	Species:Culture	3.0922	0.0815
Cohabitant = KP	Species	276.24	< 2.2e-16	Cohabitant:co-Cohabitant:mono	0.596005
	Culture	45.8092	1.837e-08	PA:co-PA:mono	<0.00000004 *
	Day	0.9945	0.3238
	Species:Culture	48.4745	9.322e-09
Cohabitant = SA	Species	34.6902	4.44e-08	Cohabitant:co-Cohabitant:mono	0.0041788
	Culture	0.0654	0.7986	PA:co-PA:mono	0.0055148
	Day	0.3647	0.5472
	Species:Culture	23.6783	3.904e-06

## Sheet: Table S3
Table S3: Statistics from the Welch's two sample t-tests performed on the directionality in
co- vs monocultures and correction for multiple testing using the false discovery rate FDR.
(Figure 5) Significant results are highlighted in bold. PA: P. aeruginosa, AB: A. baumannii,
BC: B. cenocepacia, EC: E. coli, EF: E. faecium, KP: K. pneumoniae, SA: S. aureus.
		Species = PA				Species = Cohabitant
	Cohabitant	t	df	p-value	FDR-padj	t	df	p-value	FDR-padj
Time=2	AB	0.68252	71.159	0.4971	0.701788	0.55051	64.114	0.5839	0.750729
	BC	-1.5443	24.968	0.1351	0.374123	-1.1389	41.825	0.2612	0.508476
	EC	-0.47174	80.536	0.6384	0.8064	-0.35222	40.633	0.7265	0.861445
	EF	-0.19284	59.344	0.8477	0.938991	-0.77384	35.209	0.4442	0.663552
	KP	-2.8175	21.319	0.01022	0.0667636	-1.3887	16.167	0.1838	0.406909
	SA	1.0998	62.93	0.2756	0.522189	2.3684	44.374	0.02229	0.10704
Time=3	AB	-1.1329	66.49	0.2613	0.508476	0.082711	58.811	0.9344	0.975026
	BC	-0.24531	19.438	0.8088	0.912037	0.24097	43.611	0.8107	0.912037
	EC	-2.5028	85.983	0.01421	0.0852	2.8437	38.192	0.007125	0.054
	EF	-0.33101	60.072	0.7418	0.861445	-3.1928	45.995	0.002542	0.03
	KP	-2.8748	29.808	0.00739	0.054	-0.87612	16.652	0.3934	0.639704
	SA	-2.0412	42.73	0.04744	0.1896	3.6664	38.639	0.0007381	0.0168
Time=4	AB	-1.0278	64.085	0.3079	0.55422	-0.017421	59.714	0.9862	0.9862
	BC	0.6698	15.832	0.5126	0.709754	1.3765	40.827	0.1762	0.406909
	EC	0.098353	80.804	0.9219	0.975026	1.3609	40.894	0.181	0.406909
	EF	1.4392	60.088	0.1553	0.399343	-1.7691	45.767	0.08355	0.3114
	KP	-0.84472	29.763	0.405	0.639704	-0.63295	17.835	0.5348	0.713067
	SA	0.74464	40.295	0.4608	0.663552	3.8097	37.716	0.0004984	0.0168
Time=5	AB	0.63224	73.86	0.5292	0.713067	0.13972	54.15	0.8894	0.968884
	BC	3.55	20.719	0.001925	0.03	2.8648	30.421	0.007498	0.054
	EC	0.89603	82.103	0.3729	0.624391	1.7636	34.993	0.08653	0.3114
	EF	2.2466	58.813	0.02844	0.1278	-1.5553	44.743	0.1269	0.365472
	KP	-1.2801	29.212	0.2106	0.445976	-0.77087	15.019	0.4527	0.663552
	SA	0.83536	38.24	0.4087	0.639704	0.12438	44.914	0.9016	0.968884
Time=6	AB	-0.45145	71.323	0.653	0.810621	-1.0319	49.874	0.3071	0.55422
	BC	3.7614	13.838	0.002145	0.03	1.4566	43.855	0.1524	0.399343
	EC	-2.4684	84.17	0.01559	0.0864	-1.3576	36.6	0.1829	0.406909
	EF	1.6137	47.257	0.1132	0.365472	-3.0421	44.948	0.003914	0.0401143
	KP	1.3532	28.837	0.1865	0.406909	1.6306	17.95	0.1204	0.365472
	SA	-0.026852	35.196	0.9787	0.9862	-0.053264	41.05	0.9578	0.985166
Time=7	AB	2.06	60.184	0.04373	0.185082	0.55139	59.616	0.5834	0.750729
	BC	1.2242	10.963	0.2465	0.507086	-0.39693	42.634	0.6934	0.846183
	EC	-3.9941	82.726	0.0001401	0.0100872	-0.98808	40.977	0.3289	0.563829
	EF	-0.33337	43.746	0.7404	0.861445	-1.5871	44.682	0.1195	0.365472
	KP	-1.0173	29.556	0.3172	0.557034	-1.6087	16.571	0.1266	0.365472
	SA	0.78287	41.923	0.4381	0.663552	2.3855	44.996	0.02132	0.10704

## Sheet: Tables S4
Table S4: Statistics from the Welch's two sample t-tests performed on the roundness at 10h in
co- vs monocultures (Figure 6B). Significant results are highlighted in bold. PA: P. aeruginosa,
AB: A. baumannii, BC: B. cenocepacia, EC: E. coli, EF: E. faecium, KP: K. pneumoniae, SA: S. aureus.
	Species = PA			Species = Cohabitant
Cohabitant	t	df	p-value	t	df	p-value
AB	-0.10727	66.761	0.9149	-1.1483	65.511	0.255
BC	4.2167	29.773	0.0002124	-1.5434	34.47	0.1319
EC	-5.3255	85.739	7.983e-07	1.0458	39.395	0.302
EF	-2.4038	58.789	0.0194	-0.7635	41.861	0.4494
KP	-0.04089	29.533	0.9677	-0.56972	16.022	0.5768
SA	-3.3574	42.067	0.001678	-4.3658	34.009	0.0001121
All except KP	-4.2767	18.022	0.0004528

## Sheet: Tables S5
Table S5: Statistics from the Fisher's exact test for count data performed on the number
of colonies forming double layers in co- vs monocultures (Figure 7A). Significant results are highlighted
in bold. PA: P. aeruginosa, AB: A. baumannii, BC: B. cenocepacia, EC: E. coli.
	Species = PA	Species = Cohabitant
Cohabitant	p-value	p-value
AB	0.01885	1
BC	4.51e-05	1
EC	0.001585	0.02114

## Sheet: Tables S6
Table S6: Statistics from the Welch's Two Sample t-test performed on the area of the
double layers in co- vs monocultures (Figure 7B). Significant results are highlighted in bold.
PA: P. aeruginosa, AB: A. baumannii, BC: B. cenocepacia, EC: E. coli.
* estimated p-adj when the test gave a value of 0
	Species = PA			Species = Cohabitant
Cohabitant	t	df	p-value	t	df	p-value
AB	-3.4013	22.085	0.002553	na	na	na
BC	-4.2607	11.409	0.001237	na	na	na
EC	-1.8956	5.0716	0.1157	-7.2774	32.593	2.562e-08

## Sheet: Table S7
Table S7: Statistics from the ANOVAs and the TukeyHSD post hoc tests performed on the fitness
(calculated using the log10-transformed area under the curve), on the directionality (calculated
between 2 and 7h), and on the roundness (calculated at 10h) in co- vs monocultures (Figure S2).
Correction for multiple testing using the false discovery rate FDR was applied for the directionality.
Significant results are highlighted in bold. PA: P. aeruginosa, AB: A. baumannii, BC: B. cenocepacia,
EC: E. coli, EF: E. faecium, KP: K. pneumoniae, SA: S. aureus. * estimated p-adj when the test gave a value of 0
	ANOVA			TukeyHSD
		F value	p-value	Combinaison	p-adj	FDR-padj
Fitness		58.8	<2e-16	mono with KP-mono without KP	0.705329
				co-mono with KP	<0.00000004 *
				co-mono without KP	<0.00000004 *
Directionality		4.774	0.0094	mono with KP-mono without KP	0.572096	0.735552	Time= 2h
				co-mono with KP	0.0157364	0.0472092
				co-mono without KP	0.014191	0.0472092
		7.353	0.000822	mono with KP-mono without KP	0.968551	0.987873	Time= 3h
				co-mono with KP	0.0114142	0.0472092
				co-mono without KP	0.0005677	0.0051093
		0.648	0.524	mono with KP-mono without KP	0.987873	0.987873	Time= 4h
				co-mono with KP	0.634477	0.761373
				co-mono without KP	0.507391	0.735552
		4.715	0.00995	mono with KP-mono without KP	0.0099377	0.0472092	Time= 5h
				co-mono with KP	0.317473	0.571452
				co-mono without KP	0.515667	0.735552
		9.278	0.000138	mono with KP-mono without KP	0.198388	0.510142	Time= 6h
				co-mono with KP	0.242951	0.54664
				co-mono without KP	0.0001924	0.0034632
		1.166	0.314	mono with KP-mono without KP	0.2807	0.5614	Time= 7h
				co-mono with KP	0.557047	0.735552
				co-mono without KP	0.9832	0.987873
Roundness		22.92	1.02e-09	mono with KP-mono without KP	8.9e-06		Time= 10h
				co-mono with KP	0.998916
				co-mono without KP	1.8e-06

## Sheet: Table S8
Table S8: Statistics from the two-way ANOVAs and the TukeyHSD post hoc tests performed
on the fitness calculated using the log10-transformed maximum growth rate (Figure S3).
WT: P. aeruginosa PAO1 wild type strain, GFP: P. aeruginosa GFP-tagged strain
Two-way ANOVA			TukeyHSD
Factor	F value	p-value	Combinaison	p-adj
Strain	0.059	0.808	WT:co-WT:mono	0.736956
Culture	2.398	0.124	GFP:co-GFP:mono	0.645225
Day	58.063	3.57e-12	WT:mono-GFP:mono	0.988629
Species:Culture	0.021	0.884	WT:co-GFP:co	0.999638
